# Supplementary material for: Functional divergence of FTL9 and FTL10 in flowering control in rice
Source: BMC Genomics. 2024 Jun 5;25:562. doi: 10.1186/s12864-024-10441-9 (PMC11151565; doi:10.1186/s12864-024-10441-9)
Supplement: Supplementary file 1 — Supplementary Material 1 [file 12864_2024_10441_MOESM1_ESM.xlsx]

## Sheet: Sheet1
Supplemental Data Set 3. Primers used for gene cloning and vector construction.
Primer name	Primer sequence (5'-3')
FTL9-1390-kpnⅠ-F	GACTGGTACCATGTCTGGTGTGCCAACTGTGGAG
FTL9-1390-SpeⅠ-R	GACTACTAGTTTAAGAACTCTCGGACCTGAACCT
FTL10-1390-kpnⅠ-F	GAGTGGTACCATGGATCCTTTGTACCTATCTCAGA
FTL10-1390-SpeⅠ-R	TCAGACTAGTTTAAGGGCCTTCAGGCGCAAACTTTCTTC
FTL9-BD-EcoRⅠ-F	TCACATGAATTCATGTCTGGTGTGCCAACTGTGGAG
FTL9-BD-pstⅠ-R	AGTGCACTGCAGTTAAGAACTCTCGGACCTGAACCT
FTL10-BD-EcoRⅠ-F	CTACGTGAATTCATGGATCCTTTGTACCTATCTCAGA
FTL10-BD-SalⅠ-R	TGATCAGTCGACTTAAGGGCCTTCAGGCGCAAACTTTCTTC
FD1-AD-F	GGAGGCCAGTGAATTCATGGCGATGGAGGACGACGA
FD1-AD-R	CGAGCTCGATGGATCCTCAGAATGGCGCGGAGAGCAC
FTL9-BiFC-F	CAAAAAAGCAGGCTTCATGTCTGGTGTGCCAACTGTGGAG
FTL9-BiFC-R	CAAGAAAGCTGGGTCAGAACTCTCGGACCTGAACCT
FTL10-BiFC-F	CAAAAAAGCAGGCTTCATGGATCCTTTGTACCTATCTCAGA
FTL10-BiFC-R	CAAGAAAGCTGGGTCAGGGCCTTCAGGCGCAAACTTTCTTC
FD1-BiFC-F	CAAAAAAGCAGGCTTCATGGCGATGGAGGACGACGA
FD1-BiFC-R	CAAGAAAGCTGGGTCGAATGGCGCGGAGAGCAC
GF14c-BiFC-F	CAAAAAAGCAGGCTTCATGTCTCGGGAGGAGAATGTCT
GF14c-BiFC-R	CAAGAAAGCTGGGTCCTGGCCCTCGCAGGCGTCGCCCTT
FTL10/cas9-gRT	CATGAGGGTTTCCTACACACGTTTTAGAGCTAGAAAT
FTL10/cas9-U6bT	GTGTGTAGGAAACCCTCATGCAACACAAGCGGCAGC
Hd1/cas9-gRT	TTCGACCAGGAGGTTGGAGTGTTTTAGAGCTAGAAAT
Hd1/cas9-U3T	ACTCCAACCTCCTGGTCGAATGCCACGGATCATCTGC
OsGI/cas9-gRT1	TCTGTGATCCAAGGAGATAGGTTTTAGAGCTAGAAAT
OsGI/cas9-U3T	CTATCTCCTTGGATCACAGATGCCACGGATCATCTGC
OsGI/cas9-gRT2	GAAGCAATGCCTTGCGCAGGTTTTAGAGCTAGAAAT
OsGI/cas9-U6aT	CTGCGCAAGGCATTGCTTCCGGCAGCCAAGCCAGCA
q-FTL9-F	GGTGATAGATATCCCAGGAACAAC
q-FTL9-R	AGCTTCTACAATGGAAGTTGTGTC
q-FTL10-F	ATGTTGGTGGCAATGACATGAGG
q-FTL10-R	CTGATCTTGGCTCTGGCTTCTC
q-GAPDH-F	GCCAGTTTCAACATCATCCC
q-GAPDH-R	CAGTCAAATCAACGACAGAGACA
q-OsMADS14-F	CGGTTGCGAGACGAGGAA
q-OsMADS14-R	GAAAGACGGTGCTGGACGAA
q-OsMADS15-F	CGTCGTCGGCCAAACAG
q-OsMADS15-R	TGACTTCAATTCATTCAAGGTTGCT
