# Supplementary material for: Functional divergence of FTL9 and FTL10 in flowering control in rice
Source: BMC Genomics. 2024 Jun 5;25:562. doi: 10.1186/s12864-024-10441-9 (PMC11151565; doi:10.1186/s12864-024-10441-9)
Supplement: Supplementary file 2 — Supplementary Material 2 [file 12864_2024_10441_MOESM2_ESM.xlsx]

## Sheet:  ftl10 vs WT
Supplemental Data Set . List of DEGs identified through transcriptomic analysis.
DEGs in ftl10 versus WT(NIP)
Gene	ftl10_1	ftl10_2	ftl10_3	WT_1	WT_2	WT_3	FC	log2(FC)	pvalue	qvalue	regulation	locusName	transcriptName	GO	KEGG	KO_ENTRY	EC	Description
LOC_Os01g01170	7.94389	6.03225	7.71925	0.845644	1.15362	0.573952	8.43123	3.07574	4.7035e-18	1.08651e-15	up	LOC_Os01g01170	LOC_Os01g01170.1	NA	NA	NA	NA	expressed protein
LOC_Os01g01610	1.90762	1.62406	2.5674	4.93847	2.99087	5.04151	0.470214	-1.08861	0.0380324	0.179296	down	LOC_Os01g01610	LOC_Os01g01610.1	GO:0005759(mitochondrial matrix);GO:0006790(sulfur compound metabolic process);GO:0008198(ferrous iron binding);GO:0016226(iron-sulfur cluster assembly);GO:0051537(2 iron, 2 sulfur cluster binding);GO:0051539(4 iron, 4 sulfur cluster binding);GO:0097428(protein maturation by iron-sulfur cluster transfer)	NA	NA	NA	IscA-like iron-sulfur assembly protein, mitochondrial precursor, putative, expressed
LOC_Os01g01870	7.81261	7.12327	3.51814	14.2487	14.2133	20.2432	0.378892	-1.40014	0.000159111	0.00245503	down	LOC_Os01g01870	LOC_Os01g01870.1	GO:0000977(RNA polymerase II regulatory region sequence-specific DNA binding);GO:0003700(transcription factor activity, sequence-specific DNA binding);GO:0006357(regulation of transcription from RNA polymerase II promoter);GO:0090575(RNA polymerase II transcription factor complex)	NA	NA	NA	helix-loop-helix DNA-binding domain containing protein, expressed
LOC_Os01g02130	9.20165	5.53772	2.25047	1.76812	0.094715	2.24817	4.13276	2.04711	0.00144467	0.0150414	up	LOC_Os01g02130	LOC_Os01g02130.1	NA	NA	NA	NA	expressed protein
LOC_Os01g02370	6.18941	5.755	3.88409	1.07717	0.59511	1.31026	5.30705	2.40791	7.736e-14	1.00772e-11	up	LOC_Os01g02370	LOC_Os01g02370.1	GO:0005886(plasma membrane)	00520(Amino sugar and nucleotide sugar metabolism)	K01183	EC:3.2.1.14	receptor-like kinase ARK1AS, putative, expressed
LOC_Os01g02490	7.73543	6.35835	3.7261	2.93987	1.83424	3.38738	2.18341	1.12658	0.000118534	0.00189797	up	LOC_Os01g02490	LOC_Os01g02490.2;LOC_Os01g02490.1	NA	NA	NA	NA	expressed protein
LOC_Os01g02570	12.5488	13.7705	9.01312	2.09081	4.20703	2.7867	3.8893	1.95951	1.18546e-09	7.10663e-08	up	LOC_Os01g02570	LOC_Os01g02570.1	GO:0005886(plasma membrane)	00520(Amino sugar and nucleotide sugar metabolism)	K01183	EC:3.2.1.14	protein kinase domain containing protein, expressed
LOC_Os01g02580	3.59421	3.26755	2.09921	0.306979	0.1758	0.335513	10.9508	3.45297	1.74633e-16	3.2886e-14	up	LOC_Os01g02580	LOC_Os01g02580.1	GO:0005886(plasma membrane)	00520(Amino sugar and nucleotide sugar metabolism)	K01183	EC:3.2.1.14	protein kinase domain containing protein, expressed
LOC_Os01g02590	3.43231	3.71551	3.83644	1.56813	0.549217	0.973853	3.5534	1.8292	1.812e-08	8.43523e-07	up	LOC_Os01g02590	LOC_Os01g02590.1	NA	NA	NA	NA	receptor-like kinase, putative, expressed
LOC_Os01g02600	3.61344	3.75726	3.21832	1.53576	2.05886	1.33817	2.14666	1.10209	0.000720585	0.00853907	up	LOC_Os01g02600	LOC_Os01g02600.1	GO:0005886(plasma membrane)	00520(Amino sugar and nucleotide sugar metabolism)	K01183	EC:3.2.1.14	Ser/Thr receptor-like kinase, putative, expressed
LOC_Os01g02760	1.66161	2.19742	1.69404	0.97849	0.747512	0.759947	2.23378	1.15949	0.000544344	0.00678472	up	LOC_Os01g02760	LOC_Os01g02760.1	GO:0004674(protein serine/threonine kinase activity);GO:0005524(ATP binding);GO:0005886(plasma membrane);GO:0006468(protein phosphorylation);GO:0016021(integral component of membrane);GO:0016301(kinase activity);GO:0016310(phosphorylation)	00520(Amino sugar and nucleotide sugar metabolism)	K01183	EC:3.2.1.14	receptor-like kinase, putative, expressed
LOC_Os01g02780	10.8115	8.82199	7.83765	3.4518	0.30313	3.6106	3.72968	1.89905	5.64127e-05	0.000997297	up	LOC_Os01g02780	LOC_Os01g02780.1	GO:0005886(plasma membrane)	00520(Amino sugar and nucleotide sugar metabolism)	K01183	EC:3.2.1.14	TAK33, putative, expressed
LOC_Os01g02790	3.65529	3.10671	2.06759	1.64858	0.194788	1.79439	2.4272	1.27929	0.00627756	0.0477763	up	LOC_Os01g02790	LOC_Os01g02790.1	GO:0005886(plasma membrane)	00520(Amino sugar and nucleotide sugar metabolism)	K01183	EC:3.2.1.14	protein kinase domain containing protein, expressed
LOC_Os01g02800	2.7526	3.91431	2.65163	1.63613	0.653854	1.56674	2.41618	1.27273	6.55852e-05	0.00114312	up	LOC_Os01g02800	LOC_Os01g02800.1	GO:0005886(plasma membrane)	00520(Amino sugar and nucleotide sugar metabolism)	K01183	EC:3.2.1.14	receptor-like kinase ARK1AS, putative, expressed
LOC_Os01g02810	1.65728	2.12412	0.995604	0.662889	0.177784	0.479836	3.61755	1.85501	4.6597e-05	0.000847107	up	LOC_Os01g02810	LOC_Os01g02810.1	GO:0005886(plasma membrane)	00520(Amino sugar and nucleotide sugar metabolism)	K01183	EC:3.2.1.14	resistance-related receptor-like kinase, putative, expressed
LOC_Os01g02890	0.113367	0.059519	0.033014	0.435852	0.015872	0.868638	0.155942	-2.68092	0.0100323	0.0676562	down	LOC_Os01g02890	LOC_Os01g02890.1	GO:0008654(phospholipid biosynthetic process);GO:0016021(integral component of membrane)	00564(Glycerophospholipid metabolism)	K08730	EC:2.7.8.29	phosphatidylserine synthase, putative, expressed
LOC_Os01g02920	2.70303	2.42615	2.32227	6.40236	3.05043	7.04827	0.451575	-1.14696	0.00451809	0.0370152	down	LOC_Os01g02920	LOC_Os01g02920.1	GO:0005576(extracellular region);GO:0016021(integral component of membrane);GO:0016757(transferase activity, transferring glycosyl groups)	00514(Other types of O-glycan biosynthesis)	K18134	EC:2.4.1.255	glycosyltransferase protein, putative, expressed
LOC_Os01g03290	3.73288	3.56372	2.0268	0.194186	0.382457	0.137908	13.0479	3.70575	5.61514e-10	3.65723e-08	up	LOC_Os01g03290	LOC_Os01g03290.1	GO:0005634(nucleus);GO:0005737(cytoplasm);GO:0006915(apoptotic process);GO:0042787(protein ubiquitination involved in ubiquitin-dependent protein catabolic process);GO:0043161(proteasome-mediated ubiquitin-dependent protein catabolic process);GO:0061630(ubiquitin protein ligase activity)	04120(Ubiquitin mediated proteolysis)	K04506	EC:2.3.2.27	seven in absentia protein family domain containing protein, expressed
LOC_Os01g03310	72.8444	74.4311	54.4552	11.2257	40.1162	24.807	2.64916	1.40554	0.000153175	0.00237366	up	LOC_Os01g03310	LOC_Os01g03310.1	NA	NA	NA	NA	BBTI1 - Bowman-Birk type bran trypsin inhibitor precursor, expressed
LOC_Os01g03330	0.312314	0.767156	1.8367	3.91641	1.81623	3.75927	0.307227	-1.70262	0.0086847	0.0607929	down	LOC_Os01g03330	LOC_Os01g03330.1	NA	NA	NA	NA	BBTI3 - Bowman-Birk type bran trypsin inhibitor precursor, expressed
LOC_Os01g03340	3.48226	2.45263	6.38139	14.6404	6.68884	10.3078	0.3893	-1.36105	0.003539	0.0303987	down	LOC_Os01g03340	LOC_Os01g03340.1	NA	NA	NA	NA	BBTI4 - Bowman-Birk type bran trypsin inhibitor precursor, expressed
LOC_Os01g03750	1.02758	1.19327	0.693396	1.89542	1.95278	3.24965	0.410582	-1.28426	0.0311911	0.155981	down	LOC_Os01g03750	LOC_Os01g03750.1	GO:0009517(PSII associated light-harvesting complex II);GO:0009688(abscisic acid biosynthetic process);GO:0009941(chloroplast envelope);GO:0010117(photoprotection);GO:0016021(integral component of membrane);GO:0016122(xanthophyll metabolic process);GO:0031969(chloroplast membrane);GO:0032928(regulation of superoxide anion generation)	NA	NA	NA	expressed protein
LOC_Os01g03820	6.69514	6.39686	7.51094	3.15585	2.7594	3.81047	2.1184	1.08297	1.01425e-07	3.95762e-06	up	LOC_Os01g03820	LOC_Os01g03820.1	GO:0005783(endoplasmic reticulum)	NA	NA	NA	C2 domain containing protein, putative, expressed
LOC_Os01g03914	4.07065	4.64284	4.8831	18.02	4.03861	13.0679	0.387075	-1.36932	0.00264998	0.0241636	down	LOC_Os01g03914	LOC_Os01g03914.1;LOC_Os01g03914.3;LOC_Os01g03914.2	GO:0005385(zinc ion transmembrane transporter activity);GO:0010043(response to zinc ion);GO:0016020(membrane);GO:0061088(regulation of sequestering of zinc ion);GO:0061088(regulation of sequestering of zinc ion)	NA	NA	NA	cation efflux family protein, putative, expressed
LOC_Os01g04050	2.10086	2.54251	1.10548	0.214637	1.17331	0.919548	2.49138	1.31695	0.0267406	0.140049	up	LOC_Os01g04050	LOC_Os01g04050.1	NA	NA	NA	NA	BBTI12 - Bowman-Birk type bran trypsin inhibitor precursor, expressed
LOC_Os01g04100	5.33286	4.36119	3.37896	8.50193	11.1318	9.01482	0.456324	-1.13187	0.00369816	0.0314689	down	LOC_Os01g04100	LOC_Os01g04100.1	GO:0003674(molecular_function);GO:0005634(nucleus);GO:0008150(biological_process)	03040(Spliceosome);04141(Protein processing in endoplasmic reticulum);04144(Endocytosis)	K03283	NA	expressed protein
LOC_Os01g04260	1.47743	1.76308	1.75559	9.9793	8.52341	11.0627	0.168984	-2.56504	1.4198e-13	1.74454e-11	down	LOC_Os01g04260	LOC_Os01g04260.1	GO:0000248(C-5 sterol desaturase activity);GO:0005506(iron ion binding);GO:0005789(endoplasmic reticulum membrane);GO:0006633(fatty acid biosynthetic process);GO:0016021(integral component of membrane);GO:0016126(sterol biosynthetic process);GO:0016491(oxidoreductase activity);GO:0055114(oxidation-reduction process)	00100(Steroid biosynthesis)	K00227	EC:1.14.19.20	fatty acid hydroxylase, putative, expressed
LOC_Os01g04540	0.459031	0.488016	1.35159	4.55656	0.623292	4.24348	0.243931	-2.03546	0.00451735	0.0370152	down	LOC_Os01g04540	LOC_Os01g04540.1	NA	NA	NA	NA	serine/threonine-protein kinase At1g18390 precursor, putative, expressed
LOC_Os01g04550	4.78355	4.80801	13.6478	44.7153	7.54958	38.2422	0.256768	-1.96146	0.000842732	0.00974655	down	LOC_Os01g04550	LOC_Os01g04550.1	GO:0004674(protein serine/threonine kinase activity);GO:0005524(ATP binding);GO:0005886(plasma membrane);GO:0006468(protein phosphorylation);GO:0016021(integral component of membrane);GO:0016301(kinase activity);GO:0016310(phosphorylation)	00520(Amino sugar and nucleotide sugar metabolism)	K01183	EC:3.2.1.14	expressed protein
LOC_Os01g04570	0.77632	0.679858	0.457862	1.57402	0.877474	2.15675	0.415351	-1.2676	0.0219445	0.121272	down	LOC_Os01g04570	LOC_Os01g04570.1;LOC_Os01g04570.2	GO:0004674(protein serine/threonine kinase activity);GO:0005886(plasma membrane);GO:0007166(cell surface receptor signaling pathway);GO:0004675(transmembrane receptor protein serine/threonine kinase activity);GO:0005524(ATP binding);GO:0006468(protein phosphorylation);GO:0016021(integral component of membrane);GO:0016301(kinase activity);GO:0016310(phosphorylation);GO:0016310(phosphorylation)	00520(Amino sugar and nucleotide sugar metabolism);00520(Amino sugar and nucleotide sugar metabolism)	K01183	EC:3.2.1.14	Ser/Thr protein kinase, putative, expressed
LOC_Os01g04630	5.88785	2.89841	4.34207	15.7234	5.21671	10.0212	0.424024	-1.23778	0.00563082	0.0441021	down	LOC_Os01g04630	LOC_Os01g04630.1	GO:0000287(magnesium ion binding);GO:0006518(peptide metabolic process);GO:0016854(racemase and epimerase activity)	NA	NA	NA	muconate cycloisomerase, putative, expressed
LOC_Os01g04750	0.021554	0.048888	0.191027	1.15827	0.810921	0.834737	0.093251	-3.42274	8.83934e-06	0.00019866	down	LOC_Os01g04750	LOC_Os01g04750.1	GO:0003677(DNA binding);GO:0003700(transcription factor activity, sequence-specific DNA binding);GO:0005634(nucleus);GO:0006351(transcription, DNA-templated);GO:0009873(ethylene-activated signaling pathway);GO:0045892(negative regulation of transcription, DNA-templated)	NA	NA	NA	B3 DNA binding domain containing protein, expressed
LOC_Os01g04800	6.11623	5.50686	23.7895	116.867	103.424	113.127	0.10621	-3.235	1.35429e-10	1.02013e-08	down	LOC_Os01g04800	LOC_Os01g04800.1	GO:0003677(DNA binding);GO:0003700(transcription factor activity, sequence-specific DNA binding);GO:0005634(nucleus);GO:0006351(transcription, DNA-templated);GO:0006355(regulation of transcription, DNA-templated);GO:0009873(ethylene-activated signaling pathway);GO:0048573(photoperiodism, flowering)	04075(Plant hormone signal transduction)	K14486	NA	B3 DNA binding domain containing protein, expressed
LOC_Os01g05060	0.859276	0.84768	1.73354	8.70369	4.15985	12.1929	0.13731	-2.8645	5.28718e-09	2.78421e-07	down	LOC_Os01g05060	LOC_Os01g05060.1	GO:0003674(molecular_function);GO:0005739(mitochondrion);GO:0005759(mitochondrial matrix);GO:0008150(biological_process)	NA	NA	NA	mitochondrial glycoprotein, putative, expressed
LOC_Os01g05180	3.13503	2.67588	2.87147	7.09859	4.55951	6.13837	0.487871	-1.03543	0.0164163	0.0985188	down	LOC_Os01g05180	LOC_Os01g05180.1	NA	NA	NA	NA	expressed protein
LOC_Os01g05250	7.16666	8.55559	7.87505	4.6474	2.2364	4.91137	2.00059	1.00043	0.0037702	0.0319815	up	LOC_Os01g05250	LOC_Os01g05250.1	NA	NA	NA	NA	expressed protein
LOC_Os01g05610	9.31756	14.7022	7.18636	30.3013	20.1186	32.8059	0.374957	-1.4152	5.57969e-05	0.000988427	down	LOC_Os01g05610	LOC_Os01g05610.1	GO:0000788(nuclear nucleosome);GO:0003677(DNA binding);GO:0006334(nucleosome assembly)	NA	NA	NA	Core histone H2A/H2B/H3/H4 domain containing protein, putative, expressed
LOC_Os01g05630	3.0728	4.81818	4.22665	19.2697	14.8444	18.0706	0.232207	-2.10652	2.92373e-10	2.03428e-08	down	LOC_Os01g05630	LOC_Os01g05630.1	GO:0000788(nuclear nucleosome);GO:0003677(DNA binding);GO:0006334(nucleosome assembly)	NA	NA	NA	Core histone H2A/H2B/H3/H4 domain containing protein, putative, expressed
LOC_Os01g05744	0.220823	0.092924	0.545764	0.830066	0.835893	0.960741	0.327221	-1.61166	0.0304724	0.153962	down	LOC_Os01g05744	LOC_Os01g05744.1	GO:0005783(endoplasmic reticulum);GO:0006629(lipid metabolic process);GO:0006631(fatty acid metabolic process);GO:0006633(fatty acid biosynthetic process);GO:0007275(multicellular organism development);GO:0010389(regulation of G2/M transition of mitotic cell cycle);GO:0010811(positive regulation of cell-substrate adhesion);GO:0014902(myotube differentiation);GO:0016020(membrane);GO:0016021(integr…	01212(Fatty acid metabolism);00062(Fatty acid elongation);01040(Biosynthesis of unsaturated fatty acids)	K10703	EC:4.2.1.134	expressed protein
LOC_Os01g05900	6.02342	9.53562	4.67524	28.3338	27.394	32.6581	0.228931	-2.12701	8.04061e-10	4.97513e-08	down	LOC_Os01g05900	LOC_Os01g05900.1	GO:0000788(nuclear nucleosome);GO:0003677(DNA binding);GO:0006334(nucleosome assembly)	NA	NA	NA	Core histone H2A/H2B/H3/H4 domain containing protein, putative, expressed
LOC_Os01g05940	0.388292	0.207196	0.343017	0.216777	0.108827	0.13999	2.01572	1.01129	0.0178346	0.104246	up	LOC_Os01g05940	LOC_Os01g05940.1	GO:0004674(protein serine/threonine kinase activity);GO:0005524(ATP binding);GO:0005886(plasma membrane);GO:0006468(protein phosphorylation);GO:0007169(transmembrane receptor protein tyrosine kinase signaling pathway);GO:0016021(integral component of membrane);GO:0016301(kinase activity)	04626(Plant-pathogen interaction)	K13428	EC:2.7.11.1	receptor kinase, putative, expressed
LOC_Os01g05970	33.1947	77.179	28.7884	193.281	201.095	200.799	0.233817	-2.09655	4.80631e-08	2.0211e-06	down	LOC_Os01g05970	LOC_Os01g05970.1	GO:0000788(nuclear nucleosome);GO:0003677(DNA binding);GO:0006334(nucleosome assembly)	NA	NA	NA	OsFBO1 - F-box and other domain containing protein, expressed
LOC_Os01g06010	59.0067	110.533	38.528	178.308	194.474	202.862	0.361452	-1.46812	0.000159957	0.00246335	down	LOC_Os01g06010	LOC_Os01g06010.1	GO:0000788(nuclear nucleosome);GO:0003677(DNA binding);GO:0006334(nucleosome assembly)	NA	NA	NA	Core histone H2A/H2B/H3/H4 domain containing protein, putative, expressed
LOC_Os01g06750	2.17249	0.643274	0.48206	0.46318	0.01372	0.123572	5.49205	2.45735	0.00153111	0.0157241	up	LOC_Os01g06750	LOC_Os01g06750.1	GO:0005886(plasma membrane);GO:0006952(defense response);GO:0007165(signal transduction);GO:0016301(kinase activity)	04075(Plant hormone signal transduction)	K13415	EC:2.7.10.1 2.7.11.1	verticillium wilt disease resistance protein precursor, putative, expressed
LOC_Os01g06790	4.17086	3.97033	3.32184	0.83887	1.0814	0.658411	4.4453	2.15228	9.89651e-11	7.62031e-09	up	LOC_Os01g06790	LOC_Os01g06790.1	GO:0006952(defense response);GO:0007165(signal transduction);GO:0016021(integral component of membrane);GO:0016301(kinase activity)	04626(Plant-pathogen interaction)	K13420	EC:2.7.11.1	disease resistance protein, putative, expressed
LOC_Os01g07120	0.994677	1.21247	0.828891	2.83509	1.10816	3.2445	0.42239	-1.24335	0.00859284	0.0602961	down	LOC_Os01g07120	LOC_Os01g07120.2;LOC_Os01g07120.1	GO:0003700(transcription factor activity, sequence-specific DNA binding);GO:0005634(nucleus);GO:0043565(sequence-specific DNA binding);GO:0044212(transcription regulatory region DNA binding);GO:0045893(positive regulation of transcription, DNA-templated);GO:0045893(positive regulation of transcription, DNA-templated)	04626(Plant-pathogen interaction);04626(Plant-pathogen interaction)	K13434	NA	AP2 domain containing protein, expressed
LOC_Os01g07370	15.2819	15.7015	11.0518	36.4	36.2492	37.9188	0.380175	-1.39526	6.6305e-07	2.10006e-05	down	LOC_Os01g07370	LOC_Os01g07370.1;LOC_Os01g07370.2	GO:0003779(actin binding);GO:0005576(extracellular region);GO:0005634(nucleus);GO:0005737(cytoplasm);GO:0005774(vacuolar membrane);GO:0005774(vacuolar membrane)	03013(RNA transport);03013(RNA transport)	K09291	NA	KIP1, putative, expressed
LOC_Os01g07500	1.84215	4.30014	1.68239	10.1537	4.56824	12.2799	0.289783	-1.78695	0.000146035	0.00228551	down	LOC_Os01g07500	LOC_Os01g07500.1	GO:0005789(endoplasmic reticulum membrane);GO:0009684(indoleacetic acid biosynthetic process);GO:0009723(response to ethylene);GO:0009793(embryo development ending in seed dormancy);GO:0009851(auxin biosynthetic process);GO:0009908(flower development);GO:0009958(positive gravitropism);GO:0010078(maintenance of root meristem identity);GO:0010087(phloem or xylem histogenesis);GO:0010588(cotyledon v…	00380(Tryptophan metabolism)	K16903	EC:2.6.1.99	alliin lyase precursor, putative, expressed
LOC_Os01g07530	7.7877	11.4423	5.77994	21.7044	21.4704	33.2748	0.327142	-1.61201	1.19976e-06	3.51705e-05	down	LOC_Os01g07530	LOC_Os01g07530.1	GO:0047274(galactinol-sucrose galactosyltransferase activity)	00052(Galactose metabolism)	K06617	EC:2.4.1.82	uncharacterized glycosyltransferase, putative, expressed
LOC_Os01g07730	21.2867	32.7563	15.6848	11.744	12.7281	9.39084	2.05912	1.04203	5.09341e-05	0.000913492	up	LOC_Os01g07730	LOC_Os01g07730.1	GO:0015121(phosphoenolpyruvate:phosphate antiporter activity);GO:0015714(phosphoenolpyruvate transport);GO:0034219(carbohydrate transmembrane transport);GO:0035436(triose phosphate transmembrane transport);GO:0071917(triose-phosphate transmembrane transporter activity)	00500(Starch and sucrose metabolism);00460(Cyanoamino acid metabolism);00940(Phenylpropanoid biosynthesis)	K05350	EC:3.2.1.21	phosphate/phosphoenolpyruvate translocator-related protein, putative, expressed
LOC_Os01g07780	3.86839	6.66668	2.96461	2.94322	1.35868	2.04352	2.12747	1.08914	0.0023214	0.0217476	up	LOC_Os01g07780	LOC_Os01g07780.1	GO:0003674(molecular_function);GO:0005774(vacuolar membrane);GO:0008150(biological_process);GO:0031225(anchored component of membrane)	NA	NA	NA	embryo-specific 3, putative, expressed
LOC_Os01g07880	34.9442	51.0151	27.3586	72.5418	90.2011	74.8881	0.476865	-1.06835	0.00199563	0.0192722	down	LOC_Os01g07880	LOC_Os01g07880.1	GO:0003677(DNA binding);GO:0003690(double-stranded DNA binding);GO:0003700(transcription factor activity, sequence-specific DNA binding);GO:0005515(protein binding);GO:0005634(nucleus);GO:0006351(transcription, DNA-templated);GO:0006355(regulation of transcription, DNA-templated);GO:0009585(red, far-red light phototransduction);GO:0009640(photomorphogenesis);GO:0009737(response to abscisic acid);…	04712(Circadian rhythm - plant)	K16241	NA	transcription factor HY5, putative, expressed
LOC_Os01g07970	2.50807	2.94262	4.34687	7.12426	5.07658	10.5493	0.43066	-1.21538	0.00875234	0.0611675	down	LOC_Os01g07970	LOC_Os01g07970.1	GO:0003674(molecular_function);GO:0008150(biological_process);GO:0009507(chloroplast);GO:0009536(plastid)	NA	NA	NA	expressed protein
LOC_Os01g08090	7.97518	4.89903	9.60635	4.76254	0.984033	3.74761	2.36783	1.24356	0.000384509	0.00510078	up	LOC_Os01g08090	LOC_Os01g08090.1	GO:0009813(flavonoid biosynthetic process);GO:0043231(intracellular membrane-bounded organelle);GO:0052696(flavonoid glucuronidation);GO:0080043(quercetin 3-O-glucosyltransferase activity);GO:0080044(quercetin 7-O-glucosyltransferase activity)	00944(Flavone and flavonol biosynthesis)	K13496	EC:2.4.1.-	flavonol-3-O-glycoside-7-O-glucosyltransferase 1, putative, expressed
LOC_Os01g08440	190.881	189.65	470.768	106.844	139.226	107.755	2.40599	1.26663	6.43831e-05	0.00112443	up	LOC_Os01g08440	LOC_Os01g08440.1	GO:0009813(flavonoid biosynthetic process);GO:0043231(intracellular membrane-bounded organelle);GO:0052696(flavonoid glucuronidation);GO:0080043(quercetin 3-O-glucosyltransferase activity);GO:0080044(quercetin 7-O-glucosyltransferase activity)	00942(Anthocyanin biosynthesis)	K12338	EC:2.4.1.298	UDP-glucoronosyl and UDP-glucosyl transferase domain containing protein, expressed
LOC_Os01g08560	31.5049	36.223	21.7107	75.9923	45.9079	87.874	0.426357	-1.22987	0.000210632	0.00306913	down	LOC_Os01g08560	LOC_Os01g08560.1;LOC_Os01g08560.2	GO:0005524(ATP binding);GO:0005618(cell wall);GO:0005634(nucleus);GO:0005829(cytosol);GO:0005886(plasma membrane);GO:0009506(plasmodesma);GO:0009506(plasmodesma)	03040(Spliceosome);04141(Protein processing in endoplasmic reticulum);04144(Endocytosis);04144(Endocytosis)	K03283	NA	DnaK family protein, putative, expressed
LOC_Os01g08690	1.17912	1.18501	1.60849	2.91972	2.317	2.83815	0.491973	-1.02335	0.0432642	0.196424	down	LOC_Os01g08690	LOC_Os01g08690.1	NA	NA	NA	NA	holocarboxylase synthetase, putative, expressed
LOC_Os01g08780	0.89303	1.33057	0.453655	0.260591	0.326285	0.436925	2.61502	1.38682	0.00311682	0.0274245	up	LOC_Os01g08780	LOC_Os01g08780.1	GO:0004439(phosphatidylinositol-4,5-bisphosphate 5-phosphatase activity);GO:0004445(inositol-polyphosphate 5-phosphatase activity);GO:0009507(chloroplast);GO:0009738(abscisic acid-activated signaling pathway);GO:0009845(seed germination);GO:0016787(hydrolase activity);GO:0032957(inositol trisphosphate metabolic process);GO:0034485(phosphatidylinositol-3,4,5-trisphosphate 5-phosphatase activity);G…	00562(Inositol phosphate metabolism);04070(Phosphatidylinositol signaling system)	K01099	EC:3.1.3.36	endonuclease/exonuclease/phosphatase family domain containing protein, expressed
LOC_Os01g08930	1.53147	1.45262	1.75572	6.43949	1.59017	5.58029	0.348261	-1.52176	0.00255769	0.0235451	down	LOC_Os01g08930	LOC_Os01g08930.1	GO:0004004(ATP-dependent RNA helicase activity);GO:0010501(RNA secondary structure unwinding)	03040(Spliceosome)	K12823	EC:3.6.4.13	DEAD-box ATP-dependent RNA helicase, putative, expressed
LOC_Os01g09010	4.10334	3.65702	3.85776	9.53319	4.52742	14.9171	0.400933	-1.31857	0.00159745	0.0162703	down	LOC_Os01g09010	LOC_Os01g09010.1	GO:0005737(cytoplasm);GO:0016740(transferase activity);GO:0016747(transferase activity, transferring acyl groups other than amino-acyl groups)	00073(Cutin, suberine and wax biosynthesis)	K15400	EC:2.3.1.188	transferase family protein, putative, expressed
LOC_Os01g09190	10.9044	6.16123	4.19991	4.6454	0.311621	4.4178	2.26837	1.18165	0.0209998	0.117519	up	LOC_Os01g09190	LOC_Os01g09190.1	NA	NA	NA	NA	expressed protein
LOC_Os01g09280	1.93118	1.18932	2.06051	6.95714	6.98987	4.77927	0.276671	-1.85376	4.21365e-06	0.000104288	down	LOC_Os01g09280	LOC_Os01g09280.1	GO:0009723(response to ethylene)	NA	NA	NA	myb-related transcription activator, putative, expressed
LOC_Os01g09370	1.50437	1.40788	1.34634	4.06169	2.41574	2.9201	0.45316	-1.14191	0.016417	0.0985188	down	LOC_Os01g09370	LOC_Os01g09370.1	NA	NA	NA	NA	ankyrin repeat domain-containing protein 28, putative, expressed
LOC_Os01g09430	10.6635	10.6609	9.14575	40.8472	15.7056	26.5766	0.366539	-1.44796	2.6264e-05	0.000520027	down	LOC_Os01g09430	LOC_Os01g09430.1	GO:0005634(nucleus);GO:0016491(oxidoreductase activity);GO:0046872(metal ion binding);GO:0055114(oxidation-reduction process)	NA	NA	NA	expressed protein
LOC_Os01g09540	17.421	19.3968	11.3517	4.00372	0.768569	0.377754	9.35321	3.22546	3.2161e-08	1.41778e-06	up	LOC_Os01g09540	LOC_Os01g09540.1	GO:0003993(acid phosphatase activity);GO:0016311(dephosphorylation)	NA	NA	NA	HAD superfamily phosphatase, putative, expressed
LOC_Os01g09590	3.4222	2.92207	2.70894	1.98184	0.525678	1.8214	2.09133	1.06442	0.0039655	0.0333507	up	LOC_Os01g09590	LOC_Os01g09590.1	GO:0003677(DNA binding);GO:0003700(transcription factor activity, sequence-specific DNA binding);GO:0005515(protein binding);GO:0005634(nucleus);GO:0006351(transcription, DNA-templated);GO:0006355(regulation of transcription, DNA-templated);GO:0007275(multicellular organism development);GO:0009737(response to abscisic acid);GO:0009739(response to gibberellin);GO:0009751(response to salicylic acid…	00190(Oxidative phosphorylation);00860(Porphyrin and chlorophyll metabolism)	K02259	NA	myb-like DNA-binding domain containing protein, putative, expressed
LOC_Os01g09620	4.50096	7.84858	4.18345	21.1036	19.7408	22.4166	0.261346	-1.93597	6.99459e-10	4.42642e-08	down	LOC_Os01g09620	LOC_Os01g09620.1;LOC_Os01g09620.2	GO:0005634(nucleus);GO:0008270(zinc ion binding);GO:0009867(jasmonic acid mediated signaling pathway);GO:0010150(leaf senescence);GO:0010150(leaf senescence)	NA	NA	NA	zinc finger/CCCH transcription factor, putative, expressed
LOC_Os01g09670	0.669359	0.584346	0.52564	1.87755	2.31711	1.66328	0.303749	-1.71905	0.000882955	0.010144	down	LOC_Os01g09670	LOC_Os01g09670.1	GO:0003674(molecular_function);GO:0005737(cytoplasm);GO:0016021(integral component of membrane);GO:0030154(cell differentiation)	NA	NA	NA	pollen-specific protein SF21, putative, expressed
LOC_Os01g09700	0.0001	0.068319	0.042331	17.5582	1.90155	26.5148	0.00240894	-8.69738	6.42288e-19	1.58966e-16	down	LOC_Os01g09700	LOC_Os01g09700.1	GO:0005515(protein binding);GO:0005737(cytoplasm);GO:0009693(ethylene biosynthetic process);GO:0009835(fruit ripening);GO:0016847(1-aminocyclopropane-1-carboxylate synthase activity);GO:0030170(pyridoxal phosphate binding);GO:0042802(identical protein binding)	00270(Cysteine and methionine metabolism)	K01762	EC:4.4.1.14	aminotransferase, classes I and II, domain containing protein, expressed
LOC_Os01g09750	1.1203	0.641051	0.967201	2.55099	1.69783	3.15914	0.368327	-1.44094	0.00197093	0.0191296	down	LOC_Os01g09750	LOC_Os01g09750.1;LOC_Os01g09750.2	GO:0001510(RNA methylation);GO:0003723(RNA binding);GO:0005737(cytoplasm);GO:0006396(RNA processing);GO:0008173(RNA methyltransferase activity);GO:0008173(RNA methyltransferase activity)	NA	NA	NA	RNA methyltransferase protein, putative, expressed
LOC_Os01g09760	1.87444	1.69499	1.92291	4.61154	2.6934	5.06152	0.444133	-1.17094	0.00135496	0.0142877	down	LOC_Os01g09760	LOC_Os01g09760.1	GO:0003677(DNA binding);GO:0005515(protein binding);GO:0005634(nucleus);GO:0006351(transcription, DNA-templated);GO:0007049(cell cycle);GO:0017053(transcriptional repressor complex)	NA	NA	NA	DIRP family protein, putative, expressed
LOC_Os01g09830	0.531583	0.634368	0.939802	3.89701	1.66196	2.70302	0.254872	-1.97215	0.00106793	0.0118147	down	LOC_Os01g09830	LOC_Os01g09830.1	GO:0005737(cytoplasm);GO:0009055(electron carrier activity);GO:0015035(protein disulfide oxidoreductase activity);GO:0045454(cell redox homeostasis);GO:0055114(oxidation-reduction process)	NA	NA	NA	OsGrx_A2 - glutaredoxin subgroup III, expressed
LOC_Os01g09930	2.5074	2.85008	0.893311	0.0001	0.4591	0.0001	13.6094	3.76653	0.00376555	0.0319795	up	LOC_Os01g09930	LOC_Os01g09930.1	GO:0005634(nucleus)	04075(Plant hormone signal transduction)	K13422	NA	helix-loop-helix DNA-binding domain containing protein, expressed
LOC_Os01g10140	1.83135	1.62548	1.40369	0.863904	0.416782	0.971341	2.15828	1.10989	0.00111094	0.0121894	up	LOC_Os01g10140	LOC_Os01g10140.2;LOC_Os01g10140.3	GO:0003723(RNA binding);GO:0003968(RNA-directed RNA polymerase activity);GO:0005575(cellular_component);GO:0016441(posttranscriptional gene silencing);GO:0031047(gene silencing by RNA);GO:0031047(gene silencing by RNA)	NA	NA	NA	RNA-dependent RNA polymerase, putative, expressed
LOC_Os01g10250	12.4267	12.4422	26.5378	7.39142	8.57805	6.08035	2.33139	1.22119	2.28477e-05	0.000458144	up	LOC_Os01g10250	LOC_Os01g10250.2;LOC_Os01g10250.3;LOC_Os01g10250.1	GO:0006629(lipid metabolic process);GO:0016020(membrane);GO:0016298(lipase activity);GO:0016298(lipase activity)	00561(Glycerolipid metabolism);00561(Glycerolipid metabolism)	K01054	EC:3.1.1.23	hydrolase, alpha/beta fold family domain containing protein, expressed
LOC_Os01g10280	1.33235	1.30796	1.58768	3.70282	1.64777	4.70779	0.420345	-1.25035	0.00580342	0.0450266	down	LOC_Os01g10280	LOC_Os01g10280.3;LOC_Os01g10280.4;LOC_Os01g10280.2;LOC_Os01g10280.1	GO:0004638(phosphoribosylaminoimidazole carboxylase activity);GO:0004639(phosphoribosylaminoimidazolesuccinocarboxamide synthase activity);GO:0006189('de novo' IMP biosynthetic process);GO:0046084(adenine biosynthetic process);GO:0046084(adenine biosynthetic process)	00230(Purine metabolism);00230(Purine metabolism)	K11808	EC:4.1.1.21	phosphoribosylaminoimidazole carboxylase, chloroplast precursor, putative, expressed
LOC_Os01g10320	0.438255	0.702669	0.036669	0.0001	0.042922	0.018769	19.0577	4.2523	4.66981e-05	0.000848056	up	LOC_Os01g10320	LOC_Os01g10320.1	GO:0003677(DNA binding);GO:0003700(transcription factor activity, sequence-specific DNA binding);GO:0005634(nucleus);GO:0006351(transcription, DNA-templated);GO:0006355(regulation of transcription, DNA-templated);GO:0008289(lipid binding);GO:0009855(determination of bilateral symmetry);GO:0009887(organ morphogenesis);GO:0009965(leaf morphogenesis);GO:0010014(meristem initiation);GO:0010073(merist…	NA	NA	NA	class III HD-Zip protein 8, putative, expressed
LOC_Os01g10610	9.09739	8.7551	7.80332	16.8443	16.242	20.5463	0.478362	-1.06383	0.000319197	0.00438896	down	LOC_Os01g10610	LOC_Os01g10610.1	GO:0003677(DNA binding);GO:0005634(nucleus);GO:0006351(transcription, DNA-templated);GO:0006355(regulation of transcription, DNA-templated)	04075(Plant hormone signal transduction)	K14503	NA	BES1/BZR1 homolog protein, putative, expressed
LOC_Os01g10800	2.08687	1.64724	2.76091	1.21523	0.629417	0.929664	2.34113	1.22721	5.21491e-05	0.000930468	up	LOC_Os01g10800	LOC_Os01g10800.1	GO:0003723(RNA binding);GO:0006397(mRNA processing);GO:0008270(zinc ion binding);GO:0009507(chloroplast);GO:0010087(phloem or xylem histogenesis);GO:0010305(leaf vascular tissue pattern formation);GO:0010588(cotyledon vascular tissue pattern formation);GO:0048366(leaf development);GO:1900865(chloroplast RNA modification)	00500(Starch and sucrose metabolism)	K01176	EC:3.2.1.1	pentatricopeptide, putative, expressed
LOC_Os01g10890	57.6674	54.8192	37.3659	13.923	14.8413	14.7061	3.44723	1.78544	1.35475e-14	2.02336e-12	up	LOC_Os01g10890	LOC_Os01g10890.1	GO:0004674(protein serine/threonine kinase activity);GO:0005524(ATP binding);GO:0005829(cytosol);GO:0006468(protein phosphorylation);GO:0007165(signal transduction);GO:0009737(response to abscisic acid);GO:0016301(kinase activity)	04140(Regulation of autophagy);04931(Insulin resistance)	K07198	EC:2.7.11.11	CAMK_KIN1/SNF1/Nim1_like.8 - CAMK includes calcium/calmodulin depedent protein kinases, expressed
LOC_Os01g10950	4.35954	4.44746	2.34208	1.99608	1.67753	1.58564	2.1199	1.08399	0.00021183	0.00308399	up	LOC_Os01g10950	LOC_Os01g10950.1	GO:0004853(uroporphyrinogen decarboxylase activity);GO:0005829(cytosol);GO:0006783(heme biosynthetic process)	00860(Porphyrin and chlorophyll metabolism)	K01599	EC:4.1.1.37	peptide-N4-asparagine amidase A, putative, expressed
LOC_Os01g11670	1.32431	1.18575	0.969961	2.89027	2.07893	3.00811	0.43624	-1.19681	0.0119782	0.0775783	down	LOC_Os01g11670	LOC_Os01g11670.1	GO:0004185(serine-type carboxypeptidase activity);GO:0051603(proteolysis involved in cellular protein catabolic process)	00460(Cyanoamino acid metabolism)	K08249	EC:4.1.2.11	OsSCP2 - Putative Serine Carboxypeptidase homologue, expressed
LOC_Os01g11910	1.69528	2.69123	12.9961	1.1949	0.153709	0.14756	11.6181	3.5383	5.20157e-06	0.000125862	up	LOC_Os01g11910	LOC_Os01g11910.1	GO:0005634(nucleus)	NA	NA	NA	basic helix-loop-helix, putative, expressed
LOC_Os01g12000	1.85468	1.50917	1.51405	3.20569	4.0813	3.55023	0.450106	-1.15166	0.0147075	0.0906789	down	LOC_Os01g12000	LOC_Os01g12000.1	NA	NA	NA	NA	expressed protein
LOC_Os01g12060	6.63528	7.36	6.00813	0.884748	0.901613	1.82055	5.54585	2.47141	6.34063e-08	2.60311e-06	up	LOC_Os01g12060	LOC_Os01g12060.1	NA	NA	NA	NA	expressed protein
LOC_Os01g12130	22.316	23.2379	13.2493	7.06051	2.3863	7.34132	3.50267	1.80845	2.67936e-08	1.20259e-06	up	LOC_Os01g12130	LOC_Os01g12130.1	GO:0005887(integral component of plasma membrane);GO:0008643(carbohydrate transport);GO:0016021(integral component of membrane);GO:0051119(sugar transmembrane transporter activity)	NA	NA	NA	nodulin MtN3 family protein, putative, expressed
LOC_Os01g12270	360.166	378.753	477.786	170.386	166.727	158.26	2.45614	1.29639	7.00051e-10	4.42642e-08	up	LOC_Os01g12270	LOC_Os01g12270.1	NA	NA	NA	NA	expressed protein
LOC_Os01g12390	2.71692	1.96926	1.32891	8.6926	4.68953	10.4471	0.252425	-1.98608	1.90034e-07	6.99012e-06	down	LOC_Os01g12390	LOC_Os01g12390.1	GO:0004672(protein kinase activity);GO:0004674(protein serine/threonine kinase activity);GO:0005524(ATP binding);GO:0005886(plasma membrane);GO:0006468(protein phosphorylation);GO:0007169(transmembrane receptor protein tyrosine kinase signaling pathway);GO:0016021(integral component of membrane);GO:0016301(kinase activity)	04075(Plant hormone signal transduction)	K13415	EC:2.7.10.1 2.7.11.1	inactive receptor kinase At2g26730 precursor, putative, expressed
LOC_Os01g12560	7.64237	7.20664	7.50927	20.3997	18.5774	27.6189	0.33573	-1.57462	2.1801e-08	9.99212e-07	down	LOC_Os01g12560	LOC_Os01g12560.1	GO:0003864(3-methyl-2-oxobutanoate hydroxymethyltransferase activity);GO:0005739(mitochondrion);GO:0008168(methyltransferase activity);GO:0009507(chloroplast);GO:0015940(pantothenate biosynthetic process);GO:0032259(methylation);GO:0046872(metal ion binding)	00770(Pantothenate and CoA biosynthesis)	K00606	EC:2.1.2.11	3-methyl-2-oxobutanoate hydroxymethyltransferase, putative, expressed
LOC_Os01g12750	4.8493	5.32398	3.29257	2.37976	1.11094	1.60079	2.64478	1.40315	4.07993e-06	0.000101559	up	LOC_Os01g12750	LOC_Os01g12750.1	GO:0016020(membrane);GO:0016709(oxidoreductase activity, acting on paired donors, with incorporation or reduction of molecular oxygen, NAD(P)H as one donor, and incorporation of one atom of oxygen);GO:0044550(secondary metabolite biosynthetic process)	00380(Tryptophan metabolism)	K07410	EC:1.14.14.1	cytochrome P450, putative, expressed
LOC_Os01g12760	4.00481	3.61719	5.36466	15.1729	7.41611	11.808	0.377552	-1.40525	5.84013e-05	0.00102769	down	LOC_Os01g12760	LOC_Os01g12760.1	GO:0016020(membrane);GO:0016709(oxidoreductase activity, acting on paired donors, with incorporation or reduction of molecular oxygen, NAD(P)H as one donor, and incorporation of one atom of oxygen);GO:0044550(secondary metabolite biosynthetic process)	00380(Tryptophan metabolism)	K07410	EC:1.14.14.1	cytochrome P450, putative, expressed
LOC_Os01g12770	29.3752	30.169	20.7537	1.50831	13.3898	2.2023	4.69566	2.23133	0.000509976	0.00643037	up	LOC_Os01g12770	LOC_Os01g12770.1	GO:0016020(membrane);GO:0016709(oxidoreductase activity, acting on paired donors, with incorporation or reduction of molecular oxygen, NAD(P)H as one donor, and incorporation of one atom of oxygen);GO:0044550(secondary metabolite biosynthetic process)	00380(Tryptophan metabolism)	K07410	EC:1.14.14.1	cytochrome P450, putative, expressed
LOC_Os01g12790	0.115245	0.061596	0.069388	0.401539	0.195581	0.511512	0.222102	-2.17071	0.000804734	0.00938857	down	LOC_Os01g12790	LOC_Os01g12790.1	GO:0004674(protein serine/threonine kinase activity);GO:0005524(ATP binding);GO:0005886(plasma membrane);GO:0006468(protein phosphorylation);GO:0007169(transmembrane receptor protein tyrosine kinase signaling pathway);GO:0016021(integral component of membrane);GO:0016301(kinase activity)	04626(Plant-pathogen interaction)	K13420	EC:2.7.11.1	receptor protein kinase, putative, expressed
LOC_Os01g12920	19.3701	13.9457	13.8973	0.464816	0.534232	0.199101	39.405	5.30031	4.81701e-32	4.63637e-29	up	LOC_Os01g12920	LOC_Os01g12920.1	GO:0008150(biological_process);GO:0016788(hydrolase activity, acting on ester bonds);GO:0047617(acyl-CoA hydrolase activity)	NA	NA	NA	thioesterase family protein, putative, expressed
LOC_Os01g13300	0.977146	0.909039	0.672458	0.268795	0.226611	0.402374	2.84997	1.51095	0.00040635	0.0053577	up	LOC_Os01g13300	LOC_Os01g13300.1	GO:0003677(DNA binding);GO:0005634(nucleus);GO:0006351(transcription, DNA-templated);GO:0006355(regulation of transcription, DNA-templated)	NA	NA	NA	B3 DNA binding domain containing protein, expressed
LOC_Os01g13540	241.349	199.349	196.345	82.6478	110.78	74.7627	2.37534	1.24813	5.22715e-07	1.71191e-05	up	LOC_Os01g13540	LOC_Os01g13540.1	GO:0003677(DNA binding);GO:0003700(transcription factor activity, sequence-specific DNA binding);GO:0005634(nucleus);GO:0006351(transcription, DNA-templated);GO:0006355(regulation of transcription, DNA-templated);GO:0009414(response to water deprivation);GO:0010118(stomatal movement);GO:0010167(response to nitrate);GO:0042128(nitrate assimilation)	00260(Glycine, serine and threonine metabolism);00350(Tyrosine metabolism);00360(Phenylalanine metabolism);00410(beta-Alanine metabolism);00950(Isoquinoline alkaloid biosynthesis);00960(Tropane, piperidine and pyridine alkaloid biosynthesis)	K00276	EC:1.4.3.21	NIN, putative, expressed
LOC_Os01g13800	10.0499	7.97446	5.58622	22.5844	9.29281	21.3538	0.443548	-1.17284	0.00181987	0.0179551	down	LOC_Os01g13800	LOC_Os01g13800.1	GO:0004674(protein serine/threonine kinase activity);GO:0005524(ATP binding);GO:0005886(plasma membrane);GO:0006468(protein phosphorylation);GO:0007169(transmembrane receptor protein tyrosine kinase signaling pathway);GO:0016021(integral component of membrane);GO:0016301(kinase activity);GO:0016310(phosphorylation)	04075(Plant hormone signal transduction)	K13415	EC:2.7.10.1 2.7.11.1	receptor-like protein kinase 5 precursor, putative, expressed
LOC_Os01g14510	6.09769	8.08078	5.16718	2.26856	2.28434	3.53833	2.39094	1.25758	4.61779e-06	0.000113082	up	LOC_Os01g14510	LOC_Os01g14510.1	GO:0004674(protein serine/threonine kinase activity);GO:0005524(ATP binding);GO:0005886(plasma membrane);GO:0006468(protein phosphorylation);GO:0016021(integral component of membrane);GO:0016301(kinase activity);GO:0016310(phosphorylation)	04075(Plant hormone signal transduction)	K13415	EC:2.7.10.1 2.7.11.1	BRASSINOSTEROID INSENSITIVE 1 precursor, putative, expressed
LOC_Os01g14520	8.38487	0.884686	0.967374	0.422547	0.876232	0.73875	5.02419	2.32889	0.000559007	0.00693754	up	LOC_Os01g14520	LOC_Os01g14520.1	GO:0005215(transporter activity);GO:0005623(cell);GO:0005886(plasma membrane);GO:0006811(ion transport);GO:0006873(cellular ion homeostasis);GO:0008308(voltage-gated anion channel activity);GO:0016021(integral component of membrane);GO:0055085(transmembrane transport)	NA	NA	NA	C4-dicarboxylate transporter/malic acid transport protein domain containing protein, expressed
LOC_Os01g16040	1.81539	2.39494	1.4123	3.37777	3.73581	4.95794	0.465776	-1.10229	0.00995146	0.0673999	down	LOC_Os01g16040	LOC_Os01g16040.1	GO:0003735(structural constituent of ribosome);GO:0006412(translation)	NA	NA	NA	mitochondrial carrier protein, putative, expressed
LOC_Os01g16070	1.14285	2.0113	1.46414	3.52013	4.01859	4.5927	0.380687	-1.39332	0.0204809	0.11543	down	LOC_Os01g16070	LOC_Os01g16070.1	NA	NA	NA	NA	expressed protein
LOC_Os01g16146	9.88813	11.5559	11.0675	1.54419	1.85791	1.95713	6.06646	2.60085	2.81258e-17	6.091e-15	up	LOC_Os01g16146	LOC_Os01g16146.1	GO:0003824(catalytic activity);GO:0005634(nucleus);GO:0005829(cytosol);GO:0009058(biosynthetic process)	NA	NA	NA	phenazine biosynthesis protein, putative, expressed
LOC_Os01g16340	0.686346	0.303873	0.322694	4.56378	2.66288	6.01632	0.0991403	-3.33438	2.64395e-10	1.86965e-08	down	LOC_Os01g16340	LOC_Os01g16340.1	NA	NA	NA	NA	expressed protein
LOC_Os01g16810	0.207743	0.14199	0.161957	1.16001	0.670797	1.08626	0.175413	-2.51117	2.31864e-05	0.000463862	down	LOC_Os01g16810	LOC_Os01g16810.1	GO:0003677(DNA binding);GO:0003700(transcription factor activity, sequence-specific DNA binding);GO:0005634(nucleus);GO:0006355(regulation of transcription, DNA-templated);GO:0010199(organ boundary specification between lateral organs and the meristem)	04712(Circadian rhythm - plant)	K16166	NA	MYB family transcription factor, putative, expressed
LOC_Os01g17160	0.774615	0.586707	0.422389	0.244183	0.280132	0.252638	2.29578	1.19898	0.00500679	0.0401586	up	LOC_Os01g17160	LOC_Os01g17160.1	GO:0005634(nucleus);GO:0005886(plasma membrane);GO:0008270(zinc ion binding);GO:0016021(integral component of membrane);GO:0019706(protein-cysteine S-palmitoyltransferase activity)	NA	NA	NA	OsSubt1 - Putative Subtilisin homologue, expressed
LOC_Os01g17180	24.6906	33.0417	26.8231	12.9671	10.9884	16.5322	2.08842	1.06241	4.04916e-08	1.74074e-06	up	LOC_Os01g17180	LOC_Os01g17180.1	GO:0005515(protein binding);GO:0005634(nucleus);GO:0005829(cytosol);GO:0007275(multicellular organism development);GO:0008180(COP9 signalosome);GO:0009585(red, far-red light phototransduction);GO:0009640(photomorphogenesis);GO:0010388(cullin deneddylation);GO:0030163(protein catabolic process)	03050(Proteasome)	K03036	NA	proteasome subunit, putative, expressed
LOC_Os01g18120	1.7883	1.50762	0.351404	0.0001	0.1493	0.165361	11.5876	3.53451	5.7096e-05	0.00100732	up	LOC_Os01g18120	LOC_Os01g18120.1	GO:0003824(catalytic activity);GO:0005737(cytoplasm);GO:0005829(cytosol);GO:0007623(circadian rhythm);GO:0009409(response to cold);GO:0009809(lignin biosynthetic process);GO:0016621(cinnamoyl-CoA reductase activity);GO:0050662(coenzyme binding);GO:0055114(oxidation-reduction process)	00940(Phenylpropanoid biosynthesis)	K09753	EC:1.2.1.44	cinnamoyl CoA reductase, putative, expressed
LOC_Os01g18800	48.8888	54.9795	48.0484	97.5628	132.18	88.5744	0.477249	-1.06719	0.00120153	0.0130103	down	LOC_Os01g18800	LOC_Os01g18800.3;LOC_Os01g18800.4;LOC_Os01g18800.1;LOC_Os01g18800.5;LOC_Os01g18800.2	GO:0004674(protein serine/threonine kinase activity);GO:0005634(nucleus);GO:0005737(cytoplasm);GO:0006468(protein phosphorylation);GO:0035556(intracellular signal transduction);GO:0035556(intracellular signal transduction)	04140(Regulation of autophagy);04931(Insulin resistance);04931(Insulin resistance)	K07198	EC:2.7.11.11	CAMK_KIN1/SNF1/Nim1_like.9 - CAMK includes calcium/calmodulin depedent protein kinases, expressed
LOC_Os01g18860	3.42758	10.3605	7.31421	0.155112	3.28221	0.306386	5.63674	2.49486	0.00378114	0.0320334	up	LOC_Os01g18860	LOC_Os01g18860.1;LOC_Os01g18860.2	GO:0004478(methionine adenosyltransferase activity);GO:0005829(cytosol);GO:0005829(cytosol)	01230(Biosynthesis of amino acids);00270(Cysteine and methionine metabolism);00270(Cysteine and methionine metabolism)	K00789	EC:2.5.1.6	S-adenosylmethionine synthetase, putative, expressed
LOC_Os01g19610	1.53612	1.45828	0.458474	0.49864	0.043783	0.631572	2.94113	1.55637	0.0103303	0.06913	up	LOC_Os01g19610	LOC_Os01g19610.1	NA	NA	NA	NA	plant protein of unknown function domain containing protein, expressed
LOC_Os01g19630	0.983771	0.922221	0.689549	0.532253	0.160868	0.224366	2.82896	1.50027	0.00139973	0.0146883	up	LOC_Os01g19630	LOC_Os01g19630.3;LOC_Os01g19630.4;LOC_Os01g19630.1;LOC_Os01g19630.2	NA	NA	NA	NA	expressed protein
LOC_Os01g19740	188.519	170.395	163.929	336.324	340.579	378.417	0.495435	-1.01323	0.000418497	0.00550528	down	LOC_Os01g19740	LOC_Os01g19740.1	GO:0003674(molecular_function);GO:0009416(response to light stimulus);GO:0009507(chloroplast);GO:0009570(chloroplast stroma);GO:0009744(response to sucrose);GO:0009941(chloroplast envelope);GO:0019253(reductive pentose-phosphate cycle);GO:0034605(cellular response to heat);GO:0043234(protein complex);GO:0070417(cellular response to cold);GO:0071454(cellular response to anoxia);GO:0080153(negative…	NA	NA	NA	calvin cycle protein CP12, putative, expressed
LOC_Os01g19820	0.845466	1.46859	0.750098	9.1854	2.09607	15.0613	0.116319	-3.10385	4.81739e-07	1.59277e-05	down	LOC_Os01g19820	LOC_Os01g19820.3;LOC_Os01g19820.2;LOC_Os01g19820.1;LOC_Os01g19820.4	GO:0005524(ATP binding);GO:0005634(nucleus);GO:0005773(vacuole);GO:0006950(response to stress);GO:0006950(response to stress)	NA	NA	NA	universal stress protein domain containing protein, putative, expressed
LOC_Os01g20160	0.621227	0.500219	0.33494	0.37774	0.08553	0.251014	2.03895	1.02782	0.0266267	0.139663	up	LOC_Os01g20160	LOC_Os01g20160.1	GO:0005886(plasma membrane);GO:0015081(sodium ion transmembrane transporter activity);GO:0035725(sodium ion transmembrane transport)	NA	NA	NA	OsHKT1;5 - Na+ transporter, expressed
LOC_Os01g20894	14.2337	13.4232	17.9663	8.74537	3.79685	7.15806	2.31586	1.21155	6.239e-05	0.00109286	up	LOC_Os01g20894	LOC_Os01g20894.1	NA	NA	NA	NA	expressed protein
LOC_Os01g21144	0.42	0.28968	0.454022	0.229624	0.117759	0.145661	2.36024	1.23893	0.00628197	0.0477766	up	LOC_Os01g21144	LOC_Os01g21144.1	NA	NA	NA	NA	expressed protein
LOC_Os01g21560	1.0131	1.54221	0.706155	2.77558	2.18621	3.16803	0.401174	-1.3177	0.0113327	0.0744228	down	LOC_Os01g21560	LOC_Os01g21560.1	GO:0006629(lipid metabolic process);GO:0016020(membrane);GO:0016298(lipase activity)	00561(Glycerolipid metabolism)	K01054	EC:3.1.1.23	esterase/lipase/thioesterase family protein, putative, expressed
LOC_Os01g21590	0.099024	0.251723	0.169167	5.74633	2.82868	9.79495	0.0283024	-5.14293	3.54704e-20	1.02421e-17	down	LOC_Os01g21590	LOC_Os01g21590.1	GO:0003700(transcription factor activity, sequence-specific DNA binding);GO:0005515(protein binding);GO:0005634(nucleus);GO:0005886(plasma membrane);GO:0006355(regulation of transcription, DNA-templated);GO:0010629(negative regulation of gene expression);GO:1900037(regulation of cellular response to hypoxia)	NA	NA	NA	homeodomain, putative, expressed
LOC_Os01g21990	0.342078	0.282342	0.321986	0.925596	0.536355	1.10894	0.368124	-1.44174	0.0154227	0.0942497	down	LOC_Os01g21990	LOC_Os01g21990.1	GO:0000373(Group II intron splicing);GO:0003723(RNA binding);GO:0006397(mRNA processing);GO:0009507(chloroplast);GO:0009570(chloroplast stroma);GO:0030529(intracellular ribonucleoprotein complex)	NA	NA	NA	CRS2-associated factor 2, chloroplast precursor, putative, expressed
LOC_Os01g22249	1.51394	2.00859	2.35452	20.9769	5.85924	11.9885	0.151374	-2.72381	4.27519e-10	2.90461e-08	down	LOC_Os01g22249	LOC_Os01g22249.1	GO:0004601(peroxidase activity);GO:0009505(plant-type cell wall);GO:0009664(plant-type cell wall organization)	00940(Phenylpropanoid biosynthesis)	K00430	EC:1.11.1.7	peroxidase precursor, putative, expressed
LOC_Os01g22480	0.470466	0.474021	0.616325	1.50269	0.890129	1.65924	0.38519	-1.37636	0.00326199	0.0284418	down	LOC_Os01g22480	LOC_Os01g22480.1;LOC_Os01g22480.2	NA	NA	NA	NA	OsFBDUF4 - F-box and DUF domain containing protein, expressed
LOC_Os01g22780	3.05458	6.50624	2.40149	1.72167	0.523689	1.13743	3.53623	1.82221	1.6956e-05	0.000351811	up	LOC_Os01g22780	LOC_Os01g22780.1;LOC_Os01g22780.2	GO:0005576(extracellular region);GO:0016042(lipid catabolic process);GO:0016788(hydrolase activity, acting on ester bonds);GO:0052689(carboxylic ester hydrolase activity);GO:0009570(chloroplast stroma);GO:0009570(chloroplast stroma)	04144(Endocytosis);04144(Endocytosis)	K10396	NA	GDSL-like lipase/acylhydrolase, putative, expressed
LOC_Os01g22900	133.421	133.576	246.839	20.1525	67.9975	32.1635	4.27082	2.09451	1.00047e-06	2.99365e-05	up	LOC_Os01g22900	LOC_Os01g22900.1;LOC_Os01g22900.3;LOC_Os01g22900.2	GO:0004575(sucrose alpha-glucosidase activity);GO:0005739(mitochondrion);GO:0005987(sucrose catabolic process);GO:0005987(sucrose catabolic process)	03010(Ribosome);03010(Ribosome)	K02986	NA	neutral/alkaline invertase, putative, expressed
LOC_Os01g23610	5.42734	4.79518	3.76162	9.3795	9.47525	11.9913	0.453353	-1.14129	0.000245095	0.00350352	down	LOC_Os01g23610	LOC_Os01g23610.1;LOC_Os01g23610.2	GO:0004148(dihydrolipoyl dehydrogenase activity);GO:0005730(nucleolus);GO:0005739(mitochondrion);GO:0005829(cytosol);GO:0006086(acetyl-CoA biosynthetic process from pyruvate);GO:0009507(chloroplast);GO:0009570(chloroplast stroma);GO:0009941(chloroplast envelope);GO:0045454(cell redox homeostasis);GO:0046685(response to arsenic-containing substance);GO:0050660(flavin adenine dinucleotide binding);…	01200(Carbon metabolism);00010(Glycolysis / Gluconeogenesis);00020(Citrate cycle (TCA cycle));00620(Pyruvate metabolism);00630(Glyoxylate and dicarboxylate metabolism);00640(Propanoate metabolism);00260(Glycine, serine and threonine metabolism);00280(Valine, leucine and isoleucine degradation);00280(Valine, leucine and isoleucine degradation)	K00382	EC:1.8.1.4	dihydrolipoyl dehydrogenase, putative, expressed
LOC_Os01g23710	4.35418	3.71455	3.27247	14.6142	15.6393	19.1391	0.229614	-2.12272	4.01243e-14	5.47365e-12	down	LOC_Os01g23710	LOC_Os01g23710.1	NA	NA	NA	NA	no apical meristem protein, putative, expressed
LOC_Os01g23870	0.19482	0.128232	0.13913	0.55778	0.329622	0.571203	0.316866	-1.65806	0.00896929	0.0621075	down	LOC_Os01g23870	LOC_Os01g23870.1	NA	NA	NA	NA	expressed protein
LOC_Os01g23970	0.851435	1.20215	0.388285	0.0001	0.0001	0.023826	101.634	6.66724	1.48434e-13	1.811e-11	up	LOC_Os01g23970	LOC_Os01g23970.1	GO:0004674(protein serine/threonine kinase activity);GO:0005886(plasma membrane);GO:0006468(protein phosphorylation);GO:0006952(defense response);GO:0009506(plasmodesma)	00520(Amino sugar and nucleotide sugar metabolism)	K01183	EC:3.2.1.14	cysteine-rich receptor protein kinase, putative, expressed
LOC_Os01g25010	3.14587	5.40294	42.2753	14.0414	1.23126	1.2642	3.07339	1.61983	0.0326694	0.160891	up	LOC_Os01g25010	LOC_Os01g25010.1	GO:0051213(dioxygenase activity)	00941(Flavonoid biosynthesis)	K05278	EC:1.14.11.23	flavonol synthase/flavanone 3-hydroxylase, putative, expressed
LOC_Os01g25610	3.89658	3.79726	4.81317	10.2352	6.50613	9.31305	0.480035	-1.05879	0.00630933	0.0479426	down	LOC_Os01g25610	LOC_Os01g25610.1	GO:0003735(structural constituent of ribosome);GO:0006412(translation);GO:0022627(cytosolic small ribosomal subunit)	03010(Ribosome)	K02987	NA	40S ribosomal protein S4, putative, expressed
LOC_Os01g25720	3.51303	3.19042	2.3375	9.21604	4.00321	8.33927	0.419367	-1.25371	0.000263504	0.00372378	down	LOC_Os01g25720	LOC_Os01g25720.1;LOC_Os01g25720.2	GO:0005524(ATP binding);GO:0005634(nucleus);GO:0006952(defense response);GO:0043531(ADP binding);GO:0043531(ADP binding)	03040(Spliceosome);03040(Spliceosome)	K12818	EC:3.6.4.13	disease resistance protein RGA4, putative, expressed
LOC_Os01g26210	1.80449	1.94413	1.05849	1.09077	0.280514	0.643504	2.38591	1.25454	0.00426666	0.0354702	up	LOC_Os01g26210	LOC_Os01g26210.1	GO:0004674(protein serine/threonine kinase activity);GO:0005886(plasma membrane);GO:0007166(cell surface receptor signaling pathway)	04933(AGE-RAGE signaling pathway in diabetic complications)	K04447	EC:2.7.10.2	OsWAK6 - OsWAK receptor-like protein kinase, expressed
LOC_Os01g27120	1.48875	2.08909	1.46145	0.656848	0.736412	0.772937	2.32633	1.21806	0.00346335	0.029852	up	LOC_Os01g27120	LOC_Os01g27120.1	NA	NA	NA	NA	expressed protein
LOC_Os01g27140	143.171	214.43	175.675	77.6951	49.2385	101.055	2.33905	1.22592	2.43437e-08	1.10407e-06	up	LOC_Os01g27140	LOC_Os01g27140.1	GO:0005737(cytoplasm);GO:0008794(arsenate reductase (glutaredoxin) activity);GO:0009055(electron carrier activity);GO:0015035(protein disulfide oxidoreductase activity);GO:0045454(cell redox homeostasis);GO:0046872(metal ion binding);GO:0051537(2 iron, 2 sulfur cluster binding)	NA	NA	NA	OsGrx_C7 - glutaredoxin subgroup III, expressed
LOC_Os01g27210	6.99319	4.60014	21.6417	4.42515	5.90037	2.41438	2.60873	1.38335	0.0040337	0.0338093	up	LOC_Os01g27210	LOC_Os01g27210.1	GO:0004364(glutathione transferase activity);GO:0005737(cytoplasm);GO:0006749(glutathione metabolic process)	00480(Glutathione metabolism)	K00799	EC:2.5.1.18	glutathione S-transferase, putative, expressed
LOC_Os01g27360	4.02807	3.61121	1.99431	1.03567	0.849875	1.72891	2.6653	1.4143	0.000364376	0.00487852	up	LOC_Os01g27360	LOC_Os01g27360.1	GO:0004364(glutathione transferase activity);GO:0005737(cytoplasm);GO:0006749(glutathione metabolic process)	00480(Glutathione metabolism)	K00799	EC:2.5.1.18	glutathione S-transferase, putative, expressed
LOC_Os01g27480	1.80366	1.68126	0.900997	0.347143	0.05581	1.03373	3.05282	1.61014	0.00958492	0.065326	up	LOC_Os01g27480	LOC_Os01g27480.1	GO:0004364(glutathione transferase activity);GO:0005737(cytoplasm);GO:0006749(glutathione metabolic process)	00480(Glutathione metabolism)	K00799	EC:2.5.1.18	glutathione S-transferase, putative, expressed
LOC_Os01g28450	1.20624	3.57437	48.0582	6.07172	0.26784	3.63623	5.29671	2.4051	0.00892191	0.0620025	up	LOC_Os01g28450	LOC_Os01g28450.1	GO:0003674(molecular_function);GO:0005576(extracellular region);GO:0008150(biological_process)	04075(Plant hormone signal transduction);04626(Plant-pathogen interaction)	K13449	NA	SCP-like extracellular protein, expressed
LOC_Os01g29330	0.69502	0.30755	0.461781	3.7235	0.357325	5.92495	0.146351	-2.7725	0.000933096	0.0105867	down	LOC_Os01g29330	LOC_Os01g29330.1	GO:0003674(molecular_function);GO:0008150(biological_process);GO:0009507(chloroplast);GO:0016021(integral component of membrane)	NA	NA	NA	expressed protein
LOC_Os01g31800	0.591493	1.38407	0.26987	3.021	3.46753	3.65217	0.221427	-2.17509	0.000997047	0.011195	down	LOC_Os01g31800	LOC_Os01g31800.1	GO:0000790(nuclear chromatin);GO:0003677(DNA binding);GO:0006342(chromatin silencing)	04070(Phosphatidylinositol signaling system);04626(Plant-pathogen interaction)	K02183	NA	Core histone H2A/H2B/H3/H4 domain containing protein, putative, expressed
LOC_Os01g31940	2.33538	2.3311	1.44362	7.46912	4.4798	7.38611	0.316012	-1.66195	4.7368e-05	0.000858421	down	LOC_Os01g31940	LOC_Os01g31940.1	GO:0005345(purine nucleobase transmembrane transporter activity);GO:0006863(purine nucleobase transport);GO:0016020(membrane);GO:0016021(integral component of membrane)	NA	NA	NA	purine permease, putative, expressed
LOC_Os01g32170	1.25957	0.875707	0.857538	2.21398	1.63415	2.30261	0.486578	-1.03926	0.0307444	0.154663	down	LOC_Os01g32170	LOC_Os01g32170.1	GO:0003674(molecular_function);GO:0005634(nucleus);GO:0005739(mitochondrion);GO:0005829(cytosol);GO:0009788(negative regulation of abscisic acid-activated signaling pathway);GO:0009845(seed germination);GO:0010029(regulation of seed germination)	00240(Pyrimidine metabolism)	K13800	EC:2.7.4.- 2.7.4.14	pentatricopeptide, putative, expressed
LOC_Os01g32364	2.0223	1.76191	1.32193	0.737912	0.421149	0.851576	2.53956	1.34458	0.000163458	0.00251056	up	LOC_Os01g32364	LOC_Os01g32364.1	GO:0008422(beta-glucosidase activity);GO:1901657(glycosyl compound metabolic process)	00500(Starch and sucrose metabolism);00460(Cyanoamino acid metabolism);00940(Phenylpropanoid biosynthesis)	K05350	EC:3.2.1.21	Os1bglu1 - beta-mannosidase/glucosidase homologue, expressed
LOC_Os01g32460	1.37094	0.449541	0.209278	7.63526	0.393557	2.66248	0.189852	-2.39705	0.0133752	0.0842331	down	LOC_Os01g32460	LOC_Os01g32460.1	NA	NA	NA	NA	expressed protein
LOC_Os01g32790	1.15654	0.634794	0.788594	2.77485	0.87716	3.0995	0.382126	-1.38788	0.0217705	0.120372	down	LOC_Os01g32790	LOC_Os01g32790.1	GO:0005761(mitochondrial ribosome)	NA	NA	NA	expressed protein
LOC_Os01g33030	2.04402	2.18087	1.30714	5.40398	1.70663	5.80308	0.428385	-1.22302	0.0298946	0.152062	down	LOC_Os01g33030	LOC_Os01g33030.1	GO:0000027(ribosomal large subunit assembly);GO:0000463(maturation of LSU-rRNA from tricistronic rRNA transcript (SSU-rRNA, 5.8S rRNA, LSU-rRNA));GO:0005730(nucleolus);GO:0019843(rRNA binding)	NA	NA	NA	Brix domain containing protein, putative, expressed
LOC_Os01g33110	2.92377	2.05025	0.670082	0.142664	0.060738	0.129472	16.9557	4.08369	2.83707e-14	3.96389e-12	up	LOC_Os01g33110	LOC_Os01g33110.1	GO:0004674(protein serine/threonine kinase activity);GO:0005515(protein binding);GO:0005524(ATP binding);GO:0005634(nucleus);GO:0005886(plasma membrane);GO:0006468(protein phosphorylation);GO:0009506(plasmodesma);GO:0010183(pollen tube guidance);GO:0016020(membrane);GO:0016021(integral component of membrane);GO:0016301(kinase activity);GO:0090406(pollen tube)	04075(Plant hormone signal transduction)	K13415	EC:2.7.10.1 2.7.11.1	receptor-like protein kinase 5 precursor, putative, expressed
LOC_Os01g35330	0.616296	2.55198	1.00056	3.81998	2.60156	6.88265	0.313348	-1.67416	0.00887353	0.061815	down	LOC_Os01g35330	LOC_Os01g35330.1;LOC_Os01g35330.2	NA	NA	NA	NA	circumsporozoite protein precursor, putative, expressed
LOC_Os01g36080	6.41937	4.75863	6.28377	12.3868	11.1815	15.8021	0.443525	-1.17291	4.02513e-05	0.00075553	down	LOC_Os01g36080	LOC_Os01g36080.2;LOC_Os01g36080.4;LOC_Os01g36080.3;LOC_Os01g36080.1	GO:0004674(protein serine/threonine kinase activity);GO:0004721(phosphoprotein phosphatase activity);GO:0004722(protein serine/threonine phosphatase activity);GO:0005524(ATP binding);GO:0005575(cellular_component);GO:0006468(protein phosphorylation);GO:0046872(metal ion binding);GO:0046872(metal ion binding)	04075(Plant hormone signal transduction);04931(Insulin resistance);04931(Insulin resistance)	K14497;K14510	EC:3.1.3.16;EC:2.7.11.1	protein phosphatase 2C containing protein, expressed
LOC_Os01g36350	2.53322	2.30575	1.79005	1.10703	0.20845	0.613983	3.43569	1.7806	1.62733e-05	0.000340501	up	LOC_Os01g36350	LOC_Os01g36350.1;LOC_Os01g36350.3;LOC_Os01g36350.2	GO:0016020(membrane);GO:0016709(oxidoreductase activity, acting on paired donors, with incorporation or reduction of molecular oxygen, NAD(P)H as one donor, and incorporation of one atom of oxygen);GO:0044550(secondary metabolite biosynthetic process);GO:0044550(secondary metabolite biosynthetic process)	00402(Benzoxazinoid biosynthesis);00402(Benzoxazinoid biosynthesis)	K13224	EC:1.14.13.138	cytochrome P450, putative, expressed
LOC_Os01g36580	3.38059	3.89827	1.53833	0.530988	1.78766	0.455924	3.17786	1.66805	0.0039988	0.0335655	up	LOC_Os01g36580	LOC_Os01g36580.1	GO:0005886(plasma membrane);GO:0006810(transport);GO:0022857(transmembrane transporter activity)	01200(Carbon metabolism);01230(Biosynthesis of amino acids);00010(Glycolysis / Gluconeogenesis);00030(Pentose phosphate pathway);00051(Fructose and mannose metabolism);00710(Carbon fixation in photosynthetic organisms)	K01623	EC:4.1.2.13	auxin-induced protein 5NG4, putative, expressed
LOC_Os01g36850	35.0344	24.8239	17.6075	0.0001	0.0001	0.030317	2538.45	11.3097	7.88218e-108	1.36559e-103	up	LOC_Os01g36850	LOC_Os01g36850.1	GO:0004364(glutathione transferase activity);GO:0005737(cytoplasm);GO:0006749(glutathione metabolic process);GO:0009407(toxin catabolic process)	NA	NA	NA	transposon protein, putative, Pong sub-class, expressed
LOC_Os01g37460	2.22334	3.88213	7.44653	0.417367	1.14045	1.65216	4.22184	2.07787	0.000100025	0.00164727	up	LOC_Os01g37460	LOC_Os01g37460.1	GO:0005634(nucleus);GO:0008150(biological_process);GO:0008270(zinc ion binding)	03022(Basal transcription factors)	K14651	NA	zinc finger family protein, putative, expressed
LOC_Os01g37630	8.2209	8.4602	5.58498	3.83708	3.14157	2.39123	2.37634	1.24874	2.29258e-05	0.000459178	up	LOC_Os01g37630	LOC_Os01g37630.1	GO:0016787(hydrolase activity)	00901(Indole alkaloid biosynthesis)	K08233	EC:3.1.1.78	esterase, putative, expressed
LOC_Os01g37920	58.5325	85.5955	49.5866	117.132	74.3988	219.29	0.471531	-1.08458	0.0102066	0.0684857	down	LOC_Os01g37920	LOC_Os01g37920.1	NA	NA	NA	NA	expressed protein
LOC_Os01g38610	0.995169	0.883294	0.714175	24.7081	18.1819	25.2305	0.0380596	-4.7156	1.63627e-64	9.44948e-61	down	LOC_Os01g38610	LOC_Os01g38610.1	GO:0005634(nucleus)	NA	NA	NA	helix-loop-helix DNA-binding domain containing protein, expressed
LOC_Os01g39860	0.0001	0.0001	0.0001	1.33821	0.619223	1.7679	8.05298e-05	-13.6001	8.63486e-21	2.57929e-18	down	LOC_Os01g39860	LOC_Os01g39860.1	GO:0051213(dioxygenase activity)	00270(Cysteine and methionine metabolism)	K05933	EC:1.14.17.4	1-aminocyclopropane-1-carboxylate oxidase protein, putative, expressed
LOC_Os01g40094	7.88761	12.3016	5.46294	2.25547	5.47608	2.80495	2.4346	1.28369	0.000720298	0.00853907	up	LOC_Os01g40094	LOC_Os01g40094.1	GO:0004722(protein serine/threonine phosphatase activity);GO:0005515(protein binding);GO:0006470(protein dephosphorylation);GO:0009738(abscisic acid-activated signaling pathway);GO:0046872(metal ion binding)	04075(Plant hormone signal transduction);04931(Insulin resistance)	K14497	EC:3.1.3.16	protein phosphatase 2C, putative, expressed
LOC_Os01g40280	18.8028	19.1844	19.6339	7.2861	11.5408	6.14374	2.30755	1.20636	1.51392e-05	0.000319083	up	LOC_Os01g40280	LOC_Os01g40280.1;LOC_Os01g40280.3;LOC_Os01g40280.2	GO:0003674(molecular_function);GO:0005634(nucleus);GO:0008150(biological_process);GO:0016021(integral component of membrane);GO:0016021(integral component of membrane)	NA	NA	NA	integral membrane protein, putative, expressed
LOC_Os01g40630	72.2677	72.9754	54.055	114.867	329.693	124.097	0.350472	-1.51263	0.000779974	0.00914898	down	LOC_Os01g40630	LOC_Os01g40630.2;LOC_Os01g40630.3;LOC_Os01g40630.1	GO:0005634(nucleus);GO:0005829(cytosol);GO:0009691(cytokinin biosynthetic process);GO:0016799(hydrolase activity, hydrolyzing N-glycosyl compounds);GO:0048509(regulation of meristem development);GO:0048509(regulation of meristem development)	NA	NA	NA	uncharacterized protein PA4923, putative, expressed
LOC_Os01g41010	23.9125	25.4635	18.7493	51.6806	54.727	56.2443	0.418842	-1.25552	9.19542e-06	0.000205951	down	LOC_Os01g41010	LOC_Os01g41010.1;LOC_Os01g41010.2	GO:0000932(cytoplasmic mRNA processing body);GO:0003674(molecular_function);GO:0005634(nucleus);GO:0009737(response to abscisic acid);GO:0010162(seed dormancy process);GO:0010494(cytoplasmic stress granule);GO:0010494(cytoplasmic stress granule)	NA	NA	NA	DUF581 domain containing protein, expressed
LOC_Os01g41160	0.0001	0.038155	0.0001	1.18098	0.424253	0.830577	0.0157463	-5.98884	1.13786e-10	8.72272e-09	down	LOC_Os01g41160	LOC_Os01g41160.1	GO:0005575(cellular_component);GO:0016491(oxidoreductase activity);GO:0055114(oxidation-reduction process)	NA	NA	NA	FAD dependent oxidoreductase domain containing protein, expressed
LOC_Os01g41240	3.18314	4.46997	2.23814	0.618375	0.263142	0.149931	9.58967	3.26148	7.57833e-10	4.73988e-08	up	LOC_Os01g41240	LOC_Os01g41240.1	GO:0016787(hydrolase activity)	01200(Carbon metabolism);00640(Propanoate metabolism);00280(Valine, leucine and isoleucine degradation);00410(beta-Alanine metabolism)	K05605	EC:3.1.2.4	hydrolase, alpha/beta fold family domain containing protein, expressed
LOC_Os01g41420	0.115973	0.335473	0.244788	0.988883	1.96824	5.8893	0.0787023	-3.66745	1.58723e-07	5.96503e-06	down	LOC_Os01g41420	LOC_Os01g41420.1	GO:0003333(amino acid transmembrane transport);GO:0015171(amino acid transmembrane transporter activity)	NA	NA	NA	transmembrane amino acid transporter protein, putative, expressed
LOC_Os01g41710	3176.83	2988.11	2362.61	1348.38	890.337	747.492	2.85565	1.51382	5.47226e-10	3.60483e-08	up	LOC_Os01g41710	LOC_Os01g41710.1	GO:0009416(response to light stimulus);GO:0009535(chloroplast thylakoid membrane);GO:0009768(photosynthesis, light harvesting in photosystem I);GO:0009941(chloroplast envelope);GO:0010287(plastoglobule);GO:0015979(photosynthesis);GO:0016168(chlorophyll binding);GO:0031409(pigment binding)	00196(Photosynthesis - antenna proteins)	K08912	NA	chlorophyll A-B binding protein, putative, expressed
LOC_Os01g41930	2.43691	2.16579	1.64489	0.95303	0.454749	1.05955	2.53212	1.34035	8.39135e-06	0.000190288	up	LOC_Os01g41930	LOC_Os01g41930.1	GO:0004674(protein serine/threonine kinase activity);GO:0005515(protein binding);GO:0005524(ATP binding);GO:0005886(plasma membrane);GO:0006468(protein phosphorylation);GO:0009507(chloroplast);GO:0009556(microsporogenesis);GO:0010234(anther wall tapetum cell fate specification);GO:0016020(membrane);GO:0016021(integral component of membrane);GO:0016301(kinase activity);GO:0019199(transmembrane rec…	04626(Plant-pathogen interaction)	K13420	EC:2.7.11.1	leucine rich repeat protein, putative, expressed
LOC_Os01g42090	6.87	11.2431	3.55527	1.69463	1.97084	2.08513	3.76803	1.91381	1.38209e-06	3.93826e-05	up	LOC_Os01g42090	LOC_Os01g42090.1	GO:0005887(integral component of plasma membrane);GO:0008643(carbohydrate transport);GO:0016021(integral component of membrane);GO:0051119(sugar transmembrane transporter activity)	NA	NA	NA	nodulin MtN3 family protein, putative, expressed
LOC_Os01g42520	0.0001	0.206943	0.118332	2.54253	5.0491	2.02759	0.0338255	-4.88574	6.52223e-08	2.6601e-06	down	LOC_Os01g42520	LOC_Os01g42520.1	GO:0003674(molecular_function);GO:0005576(extracellular region);GO:0008150(biological_process);GO:0009505(plant-type cell wall)	NA	NA	NA	expressed protein
LOC_Os01g42790	14.5182	20.5431	4.30182	6.1972	0.84468	11.3938	2.13516	1.09434	0.0262094	0.137976	up	LOC_Os01g42790	LOC_Os01g42790.1	GO:0004197(cysteine-type endopeptidase activity);GO:0005615(extracellular space);GO:0005764(lysosome);GO:0051603(proteolysis involved in cellular protein catabolic process)	04145(Phagosome)	K01365	EC:3.4.22.15	xylem cysteine proteinase 2 precursor, putative, expressed
LOC_Os01g42810	3.29174	3.19188	2.73815	1.33438	1.26543	1.1968	2.42895	1.28033	9.27285e-05	0.00154622	up	LOC_Os01g42810	LOC_Os01g42810.1	GO:0005794(Golgi apparatus);GO:0016413(O-acetyltransferase activity);GO:0071554(cell wall organization or biogenesis)	NA	NA	NA	leaf senescence related protein, putative, expressed
LOC_Os01g42980	0.758696	1.0903	1.26662	2.51924	1.57601	3.62566	0.40353	-1.30925	0.013135	0.0831131	down	LOC_Os01g42980	LOC_Os01g42980.1;LOC_Os01g42980.2;LOC_Os01g42980.4;LOC_Os01g42980.3	GO:0003735(structural constituent of ribosome);GO:0005762(mitochondrial large ribosomal subunit);GO:0005762(mitochondrial large ribosomal subunit)	03010(Ribosome);03010(Ribosome)	K02890	NA	ribosomal protein L22, putative, expressed
LOC_Os01g43100	1.19687	1.05972	0.857562	5.22688	3.51845	6.90746	0.198952	-2.32951	9.09657e-08	3.60636e-06	down	LOC_Os01g43100	LOC_Os01g43100.1	GO:0004722(protein serine/threonine phosphatase activity);GO:0006470(protein dephosphorylation);GO:0046872(metal ion binding)	04075(Plant hormone signal transduction);04931(Insulin resistance)	K14497	EC:3.1.3.16	protein phosphatase 2C, putative, expressed
LOC_Os01g43120	1.39394	0.709516	3.01623	5.89972	3.70109	7.74	0.29524	-1.76004	0.000700565	0.00834752	down	LOC_Os01g43120	LOC_Os01g43120.1	GO:0004004(ATP-dependent RNA helicase activity);GO:0010501(RNA secondary structure unwinding)	03040(Spliceosome)	K12823	EC:3.6.4.13	DEAD/DEAH box helicase, putative, expressed
LOC_Os01g43380	0.499578	0.554305	0.456756	2.24321	1.67631	1.99289	0.255503	-1.96859	9.20092e-06	0.000205951	down	LOC_Os01g43380	LOC_Os01g43380.1	GO:0005739(mitochondrion);GO:0005768(endosome);GO:0005794(Golgi apparatus);GO:0005802(trans-Golgi network);GO:0009058(biosynthetic process);GO:0016021(integral component of membrane);GO:0016757(transferase activity, transferring glycosyl groups)	NA	NA	NA	glycosyltransferase family protein 1, putative, expressed
LOC_Os01g43410	12.9662	14.591	10.742	25.1491	22.1275	31.0792	0.488784	-1.03273	0.000437351	0.00568425	down	LOC_Os01g43410	LOC_Os01g43410.1	GO:0004683(calmodulin-dependent protein kinase activity);GO:0005516(calmodulin binding);GO:0005634(nucleus);GO:0005737(cytoplasm);GO:0009738(abscisic acid-activated signaling pathway);GO:0009931(calcium-dependent protein serine/threonine kinase activity);GO:0018105(peptidyl-serine phosphorylation);GO:0035556(intracellular signal transduction);GO:0046777(protein autophosphorylation)	04626(Plant-pathogen interaction)	K13412	EC:2.7.11.1	CAMK_CAMK_like.9 - CAMK includes calcium/calmodulin depedent protein kinases, expressed
LOC_Os01g43460	0.221264	0.329258	0.113991	2.14486	0.449448	3.46192	0.109724	-3.18805	5.65682e-06	0.000134621	down	LOC_Os01g43460	LOC_Os01g43460.2;LOC_Os01g43460.1	GO:0005215(transporter activity);GO:0005886(plasma membrane);GO:0006811(ion transport);GO:0006873(cellular ion homeostasis);GO:0008308(voltage-gated anion channel activity);GO:0016021(integral component of membrane);GO:0055085(transmembrane transport);GO:0055085(transmembrane transport)	NA	NA	NA	C4-dicarboxylate transporter/malic acid transport protein, expressed
LOC_Os01g43540	76.7648	73.2182	52.9631	137.001	103.763	170.672	0.493263	-1.01957	0.00119677	0.0129669	down	LOC_Os01g43540	LOC_Os01g43540.1	GO:0005515(protein binding);GO:0005634(nucleus);GO:0005737(cytoplasm);GO:0042742(defense response to bacterium);GO:0050832(defense response to fungus)	04626(Plant-pathogen interaction)	K12795	NA	suppressor of G2 allele of SKP1, putative, expressed
LOC_Os01g43700	9.27022	9.73122	12.3991	4.4572	5.8115	4.16101	2.17611	1.12175	5.43117e-06	0.000129786	up	LOC_Os01g43700	LOC_Os01g43700.1;LOC_Os01g43700.2	GO:0004497(monooxygenase activity);GO:0004497(monooxygenase activity)	00905(Brassinosteroid biosynthesis);00905(Brassinosteroid biosynthesis)	K15639	EC:1.14.-.-	cytochrome P450 72A1, putative, expressed
LOC_Os01g43710	36.453	34.1517	59.0967	21.2567	20.4261	18.7764	2.14527	1.10116	1.76215e-06	4.86134e-05	up	LOC_Os01g43710	LOC_Os01g43710.1	GO:0004497(monooxygenase activity)	00905(Brassinosteroid biosynthesis)	K15639	EC:1.14.-.-	cytochrome P450 72A1, putative, expressed
LOC_Os01g43760	11.2884	7.95341	13.3428	26.9236	19.464	26.4074	0.447623	-1.15965	0.000189338	0.00281811	down	LOC_Os01g43760	LOC_Os01g43760.1	GO:0004497(monooxygenase activity)	00905(Brassinosteroid biosynthesis)	K15639	EC:1.14.-.-	cytochrome P450 72A1, putative, expressed
LOC_Os01g43851	0.471078	0.598333	0.992905	0.099741	0.0001	0.0001	20.6353	4.36704	1.29123e-06	3.71604e-05	up	LOC_Os01g43851	LOC_Os01g43851.1	GO:0004497(monooxygenase activity)	00905(Brassinosteroid biosynthesis)	K15639	EC:1.14.-.-	cytochrome P450 72A1, putative, expressed
LOC_Os01g45200	2.45697	3.70893	1.63369	3.87231	8.99208	4.31886	0.453907	-1.13953	0.0303613	0.153669	down	LOC_Os01g45200	LOC_Os01g45200.1	GO:0003824(catalytic activity);GO:0005575(cellular_component);GO:0009809(lignin biosynthetic process);GO:0016621(cinnamoyl-CoA reductase activity);GO:0050662(coenzyme binding)	00940(Phenylpropanoid biosynthesis)	K09753	EC:1.2.1.44	cinnamoyl-CoA reductase-related, putative, expressed
LOC_Os01g45470	1198.86	1884.98	1070.25	453.819	516.344	901.561	2.2194	1.15017	8.21802e-06	0.000187092	up	LOC_Os01g45470	LOC_Os01g45470.1	NA	NA	NA	NA	expressed protein
LOC_Os01g47040	0.335767	0.504991	0.235998	0.565664	1.37376	1.31237	0.331127	-1.59454	0.0157192	0.0955562	down	LOC_Os01g47040	LOC_Os01g47040.1	NA	NA	NA	NA	C2 domain containing protein, putative, expressed
LOC_Os01g47050	2.50193	2.48882	1.28637	4.3993	4.06391	4.2997	0.491825	-1.02378	0.0187987	0.108563	down	LOC_Os01g47050	LOC_Os01g47050.1	GO:0004842(ubiquitin-protein transferase activity);GO:0019005(SCF ubiquitin ligase complex);GO:0031146(SCF-dependent proteasomal ubiquitin-dependent protein catabolic process)	NA	NA	NA	OsFBK1 - F-box domain and kelch repeat containing protein, expressed
LOC_Os01g47080	4.68548	4.5538	2.3829	1.07212	0.922973	1.8	3.06243	1.61468	1.25689e-06	3.64141e-05	up	LOC_Os01g47080	LOC_Os01g47080.1	GO:0000287(magnesium ion binding);GO:0004743(pyruvate kinase activity);GO:0005524(ATP binding);GO:0005739(mitochondrion);GO:0005829(cytosol);GO:0006096(glycolytic process);GO:0006629(lipid metabolic process);GO:0006633(fatty acid biosynthetic process);GO:0009507(chloroplast);GO:0009570(chloroplast stroma);GO:0010431(seed maturation);GO:0016301(kinase activity);GO:0030955(potassium ion binding);GO…	01200(Carbon metabolism);01230(Biosynthesis of amino acids);00010(Glycolysis / Gluconeogenesis);00620(Pyruvate metabolism);00230(Purine metabolism)	K00873	EC:2.7.1.40	pyruvate kinase, putative, expressed
LOC_Os01g47610	1.45928	1.46377	1.30313	0.736104	0.602299	0.544782	2.24416	1.16618	0.00365901	0.0311949	up	LOC_Os01g47610	LOC_Os01g47610.1	GO:0005634(nucleus)	NA	NA	NA	lipase class 3 family protein, putative, expressed
LOC_Os01g47760	3.17681	4.64489	7.94276	14.5248	9.81883	14.1698	0.409324	-1.28869	0.00299128	0.0265764	down	LOC_Os01g47760	LOC_Os01g47760.1	GO:0005515(protein binding);GO:0005634(nucleus);GO:0005737(cytoplasm);GO:0009055(electron carrier activity);GO:0009751(response to salicylic acid);GO:0009863(salicylic acid mediated signaling pathway);GO:0009867(jasmonic acid mediated signaling pathway);GO:0015035(protein disulfide oxidoreductase activity);GO:0045454(cell redox homeostasis);GO:0055114(oxidation-reduction process)	NA	NA	NA	OsGrx_I1 - glutaredoxin subgroup III, expressed
LOC_Os01g47770	24.9652	24.9911	24.0655	10.5645	11.1502	9.33678	2.38384	1.25329	9.10114e-09	4.54401e-07	up	LOC_Os01g47770	LOC_Os01g47770.1;LOC_Os01g47770.2	GO:0003674(molecular_function);GO:0005737(cytoplasm);GO:0008150(biological_process);GO:0008150(biological_process)	NA	NA	NA	CS domain containing protein, putative, expressed
LOC_Os01g47840	1.10151	0.833541	0.846847	2.38655	0.915762	2.67729	0.465231	-1.10398	0.0474176	0.20877	down	LOC_Os01g47840	LOC_Os01g47840.1	GO:0004674(protein serine/threonine kinase activity);GO:0005886(plasma membrane);GO:0006468(protein phosphorylation)	00260(Glycine, serine and threonine metabolism);00350(Tyrosine metabolism);00360(Phenylalanine metabolism);00410(beta-Alanine metabolism);00950(Isoquinoline alkaloid biosynthesis);00960(Tropane, piperidine and pyridine alkaloid biosynthesis)	K00276	EC:1.4.3.21	S-locus-like receptor protein kinase, putative, expressed
LOC_Os01g48000	0.026236	0.031047	0.014428	0.362428	0.939899	0.31401	0.0443664	-4.49439	1.40497e-08	6.70552e-07	down	LOC_Os01g48000	LOC_Os01g48000.1	GO:0004674(protein serine/threonine kinase activity);GO:0005886(plasma membrane);GO:0006468(protein phosphorylation)	00260(Glycine, serine and threonine metabolism);00350(Tyrosine metabolism);00360(Phenylalanine metabolism);00410(beta-Alanine metabolism);00950(Isoquinoline alkaloid biosynthesis);00960(Tropane, piperidine and pyridine alkaloid biosynthesis)	K00276	EC:1.4.3.21	S-locus-like receptor protein kinase, putative, expressed
LOC_Os01g48220	4.76606	4.95213	3.59266	8.95725	7.6379	10.5787	0.489841	-1.02961	0.00178959	0.0177677	down	LOC_Os01g48220	LOC_Os01g48220.1	GO:0003674(molecular_function);GO:0005634(nucleus);GO:0008150(biological_process)	00380(Tryptophan metabolism)	K16903	EC:2.6.1.99	protein of unknown function DUF1421 domain containing protein, expressed
LOC_Os01g48390	2.10791	1.06549	1.40968	16.656	4.10566	12.1976	0.139053	-2.8463	1.28165e-10	9.73889e-09	down	LOC_Os01g48390	LOC_Os01g48390.1;LOC_Os01g48390.2	GO:0004674(protein serine/threonine kinase activity);GO:0005524(ATP binding);GO:0006468(protein phosphorylation);GO:0007169(transmembrane receptor protein tyrosine kinase signaling pathway);GO:0009507(chloroplast);GO:0012505(endomembrane system);GO:0016021(integral component of membrane);GO:0048765(root hair cell differentiation);GO:0090406(pollen tube);GO:0090406(pollen tube)	04626(Plant-pathogen interaction);04626(Plant-pathogen interaction)	K13436	EC:2.7.11.1	expressed protein
LOC_Os01g48620	14.766	14.1123	11.0852	8.41444	1.20263	6.51963	2.47656	1.30834	0.000229646	0.00330818	up	LOC_Os01g48620	LOC_Os01g48620.1	GO:0005768(endosome);GO:0005794(Golgi apparatus);GO:0005802(trans-Golgi network);GO:0008150(biological_process);GO:0009507(chloroplast);GO:0016021(integral component of membrane)	04120(Ubiquitin mediated proteolysis)	K10581	EC:2.3.2.24	expressed protein
LOC_Os01g48640	2.90845	2.74242	1.20383	0.736858	0.121463	0.600838	4.69771	2.23196	3.01653e-06	7.83765e-05	up	LOC_Os01g48640	LOC_Os01g48640.1	GO:0005768(endosome);GO:0005794(Golgi apparatus);GO:0005802(trans-Golgi network);GO:0008150(biological_process);GO:0009507(chloroplast);GO:0016021(integral component of membrane)	04120(Ubiquitin mediated proteolysis)	K10581	EC:2.3.2.24	expressed protein
LOC_Os01g48950	10.6561	8.78094	5.03083	2.6692	0.991877	3.83896	3.26236	1.70592	2.55083e-05	0.000506221	up	LOC_Os01g48950	LOC_Os01g48950.1	NA	NA	NA	NA	expressed protein
LOC_Os01g49310	17.0741	21.811	14.1194	40.6672	53.9956	49.3757	0.367989	-1.44227	3.6264e-06	9.13189e-05	down	LOC_Os01g49310	LOC_Os01g49310.2;LOC_Os01g49310.1	NA	NA	NA	NA	expressed protein
LOC_Os01g49410	9.26798	10.4514	6.74101	16.315	20.9512	23.8259	0.433123	-1.20715	0.00152256	0.0156455	down	LOC_Os01g49410	LOC_Os01g49410.1	GO:0003674(molecular_function);GO:0005634(nucleus);GO:0008150(biological_process)	03040(Spliceosome);04141(Protein processing in endoplasmic reticulum);04144(Endocytosis)	K03283	NA	expressed protein
LOC_Os01g49440	1.29845	0.935994	0.608819	2.41775	1.92308	3.87635	0.346015	-1.5311	0.00469506	0.038135	down	LOC_Os01g49440	LOC_Os01g49440.1	NA	NA	NA	NA	expressed protein
LOC_Os01g49750	2.82935	3.54866	2.98983	0.103488	0.139624	0.100255	27.2823	4.76989	7.23235e-17	1.50964e-14	up	LOC_Os01g49750	LOC_Os01g49750.1	NA	NA	NA	NA	expressed protein
LOC_Os01g49830	9.66238	7.80458	4.13576	1.58588	3.71823	2.62929	2.72301	1.4452	0.00017761	0.00268507	up	LOC_Os01g49830	LOC_Os01g49830.1	GO:0003677(DNA binding);GO:0003700(transcription factor activity, sequence-specific DNA binding);GO:0005634(nucleus);GO:0006351(transcription, DNA-templated);GO:0009873(ethylene-activated signaling pathway);GO:0045892(negative regulation of transcription, DNA-templated)	NA	NA	NA	B3 DNA binding domain containing protein, expressed
LOC_Os01g50030	12.8004	11.051	4.57515	23.1267	10.0263	27.5623	0.468195	-1.09482	0.0196532	0.112114	down	LOC_Os01g50030	LOC_Os01g50030.1	GO:0005737(cytoplasm);GO:0008757(S-adenosylmethionine-dependent methyltransferase activity);GO:0032259(methylation)	00564(Glycerophospholipid metabolism)	K05929	EC:2.1.1.103	CPuORF25 - conserved peptide uORF-containing transcript, expressed
LOC_Os01g50050	65.7821	63.1838	59.9685	11.4527	11.0175	9.49602	5.91044	2.56327	8.06513e-29	4.9903e-26	up	LOC_Os01g50050	LOC_Os01g50050.2;LOC_Os01g50050.1	GO:0004161(dimethylallyltranstransferase activity);GO:0004337(geranyltranstransferase activity);GO:0005737(cytoplasm);GO:0045337(farnesyl diphosphate biosynthetic process);GO:0045337(farnesyl diphosphate biosynthetic process)	00900(Terpenoid backbone biosynthesis);00900(Terpenoid backbone biosynthesis)	K00787	EC:2.5.1.1 2.5.1.10	polyprenyl synthetase, putative, expressed
LOC_Os01g50410	0.507676	0.833253	0.521511	0.949027	9.76383	7.12847	0.104389	-3.25996	4.4932e-06	0.000110418	down	LOC_Os01g50410	LOC_Os01g50410.1	GO:0004702(receptor signaling protein serine/threonine kinase activity);GO:0005737(cytoplasm)	04626(Plant-pathogen interaction)	K13414	EC:2.7.11.25	STE_MEKK_ste11_MAP3K.6 - STE kinases include homologs to sterile 7, sterile 11 and sterile 20 from yeast, expressed
LOC_Os01g50420	0.0001	0.066064	0.221741	0.134048	1.5983	1.45683	0.0902756	-3.46952	0.00240708	0.0223794	down	LOC_Os01g50420	LOC_Os01g50420.1	GO:0004702(receptor signaling protein serine/threonine kinase activity);GO:0005737(cytoplasm)	04626(Plant-pathogen interaction)	K13414	EC:2.7.11.25	STE_MEKK_ste11_MAP3K.7 - STE kinases include homologs to sterile 7, sterile 11 and sterile 20 from yeast, expressed
LOC_Os01g50800	0.716509	1.03727	1.70582	0.223478	0.107555	0.057747	8.89859	3.15358	9.44377e-08	3.73546e-06	up	LOC_Os01g50800	LOC_Os01g50800.1	NA	NA	NA	NA	expressed protein
LOC_Os01g50820	0.488655	0.641244	0.571664	0.208696	0.109125	0.203901	3.26144	1.70551	0.000256011	0.00363259	up	LOC_Os01g50820	LOC_Os01g50820.1	GO:0005515(protein binding);GO:0015706(nitrate transport)	00910(Nitrogen metabolism)	K02575	NA	transporter, major facilitator family, putative, expressed
LOC_Os01g50940	2.13838	2.58001	0.955459	2.18137	6.47952	5.56833	0.398746	-1.32646	0.0136117	0.0853241	down	LOC_Os01g50940	LOC_Os01g50940.1	GO:0003677(DNA binding);GO:0003700(transcription factor activity, sequence-specific DNA binding);GO:0005634(nucleus);GO:0006351(transcription, DNA-templated);GO:0006355(regulation of transcription, DNA-templated);GO:0046983(protein dimerization activity)	04075(Plant hormone signal transduction)	K13422	NA	helix-loop-helix DNA-binding domain containing protein, expressed
LOC_Os01g51060	3.75432	4.62763	4.57335	2.17603	1.8604	1.9924	2.14889	1.10359	6.85492e-06	0.000159794	up	LOC_Os01g51060	LOC_Os01g51060.1	GO:0005783(endoplasmic reticulum);GO:0005788(endoplasmic reticulum lumen);GO:0005886(plasma membrane);GO:0006508(proteolysis);GO:0008152(metabolic process);GO:0008237(metallopeptidase activity);GO:0009507(chloroplast);GO:0009611(response to wounding);GO:0010179(IAA-Ala conjugate hydrolase activity)	NA	NA	NA	hydrolase, putative, expressed
LOC_Os01g51360	14.5877	16.491	10.2464	48.9092	46.3582	55.8407	0.27348	-1.87049	3.10696e-11	2.61301e-09	down	LOC_Os01g51360	LOC_Os01g51360.1;LOC_Os01g51360.2	GO:0005737(cytoplasm);GO:0008970(phosphatidylcholine 1-acylhydrolase activity);GO:0008970(phosphatidylcholine 1-acylhydrolase activity)	00564(Glycerophospholipid metabolism);00592(alpha-Linolenic acid metabolism);00592(alpha-Linolenic acid metabolism)	K16818	EC:3.1.1.32	lipase, putative, expressed
LOC_Os01g51380	7.88276	7.28101	6.98319	1.45096	3.11868	1.41504	3.70061	1.88776	3.56753e-07	1.22149e-05	up	LOC_Os01g51380	LOC_Os01g51380.1;LOC_Os01g51380.2	GO:0005524(ATP binding);GO:0005773(vacuole);GO:0005774(vacuolar membrane);GO:0005794(Golgi apparatus);GO:0005829(cytosol);GO:0005886(plasma membrane);GO:0009506(plasmodesma);GO:0009507(chloroplast);GO:0010255(glucose mediated signaling pathway);GO:0015991(ATP hydrolysis coupled proton transport);GO:0016020(membrane);GO:0016820(hydrolase activity, acting on acid anhydrides, catalyzing transmembran…	00190(Oxidative phosphorylation);04145(Phagosome);04145(Phagosome)	K02147	NA	ATP synthase, putative, expressed
LOC_Os01g51430	3.72869	2.72111	3.27248	6.21387	6.80264	7.67707	0.469821	-1.08982	0.00626707	0.0477261	down	LOC_Os01g51430	LOC_Os01g51430.1	GO:0000139(Golgi membrane);GO:0005515(protein binding);GO:0005739(mitochondrion);GO:0005783(endoplasmic reticulum);GO:0005789(endoplasmic reticulum membrane);GO:0005794(Golgi apparatus);GO:0009723(response to ethylene);GO:0010105(negative regulation of ethylene-activated signaling pathway);GO:0016021(integral component of membrane)	NA	NA	NA	green ripe-like, putative, expressed
LOC_Os01g51540	2.70938	3.5874	2.0054	4.33797	7.4373	5.65123	0.476411	-1.06972	0.0179966	0.104945	down	LOC_Os01g51540	LOC_Os01g51540.1	GO:0004126(cytidine deaminase activity);GO:0005829(cytosol);GO:0008270(zinc ion binding);GO:0009972(cytidine deamination)	00240(Pyrimidine metabolism)	K01489	EC:3.5.4.5	cytidine/deoxycytidylate deaminase, putative, expressed
LOC_Os01g51870	13.7768	12.8196	11.9248	2.55656	1.66492	2.35808	5.85468	2.54959	1.03062e-21	3.43373e-19	up	LOC_Os01g51870	LOC_Os01g51870.1	GO:0005768(endosome);GO:0005774(vacuolar membrane);GO:0005802(trans-Golgi network);GO:0008757(S-adenosylmethionine-dependent methyltransferase activity);GO:0032259(methylation)	NA	NA	NA	methyltransferase, putative, expressed
LOC_Os01g52050	1.32218	1.45062	1.15448	3.55411	1.81773	3.93613	0.421927	-1.24494	0.00161965	0.0164192	down	LOC_Os01g52050	LOC_Os01g52050.1	GO:0001578(microtubule bundle formation);GO:0009647(skotomorphogenesis);GO:0009729(detection of brassinosteroid stimulus);GO:0009742(brassinosteroid mediated signaling pathway)	04075(Plant hormone signal transduction)	K13415	EC:2.7.10.1 2.7.11.1	systemin receptor SR160 precursor, putative, expressed
LOC_Os01g52110	90.8331	92.1451	81.5698	203.697	150.956	208.083	0.470111	-1.08893	0.000140525	0.00221731	down	LOC_Os01g52110	LOC_Os01g52110.1;LOC_Os01g52110.7;LOC_Os01g52110.4;LOC_Os01g52110.3;LOC_Os01g52110.8;LOC_Os01g52110.9;LOC_Os01g52110.5;LOC_Os01g52110.2	GO:0005634(nucleus);GO:0008270(zinc ion binding);GO:1902456(regulation of stomatal opening);GO:1902456(regulation of stomatal opening)	04120(Ubiquitin mediated proteolysis);04120(Ubiquitin mediated proteolysis)	K10144	EC:2.3.2.27	RING finger and CHY zinc finger domain-containing protein 1, putative, expressed
LOC_Os01g52180	1.32411	1.75308	1.34024	0.218776	0.120023	0.248982	7.51544	2.90986	3.84137e-08	1.67216e-06	up	LOC_Os01g52180	LOC_Os01g52180.1	GO:0004806(triglyceride lipase activity);GO:0005634(nucleus);GO:0006629(lipid metabolic process);GO:0016042(lipid catabolic process);GO:0016787(hydrolase activity)	NA	NA	NA	lipase, putative, expressed
LOC_Os01g52250	15.2276	40.735	15.6808	10.0354	5.22911	10.8312	2.74541	1.45702	3.02346e-06	7.84154e-05	up	LOC_Os01g52250	LOC_Os01g52250.1;LOC_Os01g52250.3;LOC_Os01g52250.4;LOC_Os01g52250.2;LOC_Os01g52250.5;LOC_Os01g52250.6	GO:0004373(glycogen (starch) synthase activity);GO:0005515(protein binding);GO:0005982(starch metabolic process);GO:0009011(starch synthase activity);GO:0009501(amyloplast);GO:0009507(chloroplast);GO:0016757(transferase activity, transferring glycosyl groups);GO:0019252(starch biosynthetic process);GO:0033201(alpha-1,4-glucan synthase activity);GO:0033201(alpha-1,4-glucan synthase activity)	00500(Starch and sucrose metabolism);00500(Starch and sucrose metabolism)	K00703	EC:2.4.1.21	starch synthase, putative, expressed
LOC_Os01g52340	0.630661	1.17872	0.319842	0.212486	0.347792	0.364417	2.30263	1.20328	0.0209129	0.117292	up	LOC_Os01g52340	LOC_Os01g52340.1	NA	NA	NA	NA	NB-ARC domain containing protein, expressed
LOC_Os01g52390	7.14727	7.9348	6.29	18.0146	6.88063	19.4333	0.482129	-1.05251	0.00985088	0.0668494	down	LOC_Os01g52390	LOC_Os01g52390.1	GO:0003723(RNA binding);GO:0003729(mRNA binding);GO:0005634(nucleus);GO:0005737(cytoplasm);GO:0048471(perinuclear region of cytoplasm);GO:0071470(cellular response to osmotic stress);GO:0071472(cellular response to salt stress)	NA	NA	NA	plasminogen activator inhibitor 1 RNA-binding protein, putative, expressed
LOC_Os01g52530	0.332305	0.386172	0.288115	0.664096	1.41533	1.50299	0.280982	-1.83145	0.00221487	0.0209343	down	LOC_Os01g52530	LOC_Os01g52530.1	GO:0000287(magnesium ion binding);GO:0004749(ribose phosphate diphosphokinase activity);GO:0005524(ATP binding);GO:0009116(nucleoside metabolic process);GO:0009165(nucleotide biosynthetic process);GO:0009507(chloroplast);GO:0016301(kinase activity);GO:0016310(phosphorylation)	01200(Carbon metabolism);01230(Biosynthesis of amino acids);00030(Pentose phosphate pathway);00230(Purine metabolism)	K00948	EC:2.7.6.1	phosphoribosyl transferase, putative, expressed
LOC_Os01g52540	0.294498	0.370357	0.278367	0.828335	0.507814	0.807619	0.439983	-1.18448	0.0397109	0.185143	down	LOC_Os01g52540	LOC_Os01g52540.1	GO:0003677(DNA binding);GO:0003700(transcription factor activity, sequence-specific DNA binding);GO:0005634(nucleus);GO:0006351(transcription, DNA-templated);GO:0006355(regulation of transcription, DNA-templated)	NA	NA	NA	B3 DNA binding domain containing protein, expressed
LOC_Os01g53070	0.72412	0.777449	0.96338	1.88163	0.920458	2.46674	0.467836	-1.09593	0.0325707	0.160674	down	LOC_Os01g53070	LOC_Os01g53070.1	GO:0003689(DNA clamp loader activity);GO:0005663(DNA replication factor C complex);GO:0006261(DNA-dependent DNA replication)	NA	NA	NA	ATP binding protein, putative, expressed
LOC_Os01g53090	11.3991	10.151	15.6754	111.564	55.33	100.382	0.139277	-2.84397	5.88751e-21	1.78949e-18	down	LOC_Os01g53090	LOC_Os01g53090.1	GO:0003674(molecular_function);GO:0005737(cytoplasm);GO:0008150(biological_process)	NA	NA	NA	pathogen-related protein, putative, expressed
LOC_Os01g53100	1.21239	0.740042	1.0495	10.0274	2.42406	9.72454	0.135368	-2.88504	5.87189e-06	0.000139166	down	LOC_Os01g53100	LOC_Os01g53100.1	NA	03040(Spliceosome)	K12855	NA	ubiquitin family protein, putative, expressed
LOC_Os01g53130	0.517332	0.379213	0.424969	0.170691	0.244542	0.207599	2.12178	1.08528	0.0124646	0.0797742	up	LOC_Os01g53130	LOC_Os01g53130.2;LOC_Os01g53130.1	GO:0005634(nucleus);GO:0008270(zinc ion binding);GO:0016021(integral component of membrane);GO:0016021(integral component of membrane)	NA	NA	NA	zinc finger, C3HC4 type domain containing protein, expressed
LOC_Os01g53240	1.58086	3.68862	0.122542	0.07235	0.218886	0.301438	9.09779	3.18552	0.000205788	0.00301122	up	LOC_Os01g53240	LOC_Os01g53240.1	GO:0005576(extracellular region);GO:0005768(endosome);GO:0005794(Golgi apparatus);GO:0005802(trans-Golgi network);GO:0009269(response to desiccation);GO:0009651(response to salt stress);GO:0009737(response to abscisic acid);GO:0045735(nutrient reservoir activity)	NA	NA	NA	BURP domain containing protein, expressed
LOC_Os01g53710	15.5228	14.1953	8.6485	22.8386	28.634	27.2918	0.487105	-1.0377	0.00203966	0.0195863	down	LOC_Os01g53710	LOC_Os01g53710.1	GO:0004439(phosphatidylinositol-4,5-bisphosphate 5-phosphatase activity)	NA	NA	NA	dual specificity protein phosphatase, putative, expressed
LOC_Os01g53810	4.13236	2.86515	4.06347	0.965881	0.432779	0.896525	4.81921	2.2688	2.97593e-12	3.01508e-10	up	LOC_Os01g53810	LOC_Os01g53810.1	GO:0005773(vacuole);GO:0005886(plasma membrane);GO:0006508(proteolysis);GO:0016805(dipeptidase activity)	NA	NA	NA	peptidase, putative, expressed
LOC_Os01g53930	47.5836	48.3103	42.3072	25.6164	17.2959	23.2287	2.08949	1.06315	8.06627e-09	4.0862e-07	up	LOC_Os01g53930	LOC_Os01g53930.1;LOC_Os01g53930.2	GO:0001678(cellular glucose homeostasis);GO:0004340(glucokinase activity);GO:0005829(cytosol);GO:0006096(glycolytic process);GO:0008865(fructokinase activity);GO:0019158(mannokinase activity);GO:0019158(mannokinase activity)	01200(Carbon metabolism);00010(Glycolysis / Gluconeogenesis);00051(Fructose and mannose metabolism);00052(Galactose metabolism);00500(Starch and sucrose metabolism);00520(Amino sugar and nucleotide sugar metabolism);00524(Butirosin and neomycin);00524(Butirosin and neomycin)	K00844	EC:2.7.1.1	hexokinase, putative, expressed
LOC_Os01g55450	0.191283	0.351199	0.175192	1.7015	0.876133	1.81606	0.163342	-2.61403	5.7178e-07	1.84815e-05	down	LOC_Os01g55450	LOC_Os01g55450.1	GO:0004674(protein serine/threonine kinase activity);GO:0005515(protein binding);GO:0005524(ATP binding);GO:0005886(plasma membrane);GO:0006468(protein phosphorylation);GO:0007165(signal transduction);GO:0016301(kinase activity)	04140(Regulation of autophagy);04931(Insulin resistance)	K07198	EC:2.7.11.11	CAMK_KIN1/SNF1/Nim1_like.11 - CAMK includes calcium/calmodulin depedent protein kinases, expressed
LOC_Os01g55580	4.6976	4.06905	3.59709	8.4623	7.22927	9.4116	0.492517	-1.02175	0.00105268	0.0116833	down	LOC_Os01g55580	LOC_Os01g55580.1;LOC_Os01g55580.2	GO:0003700(transcription factor activity, sequence-specific DNA binding);GO:0005634(nucleus);GO:0006355(regulation of transcription, DNA-templated);GO:0007275(multicellular organism development);GO:0046872(metal ion binding);GO:0046872(metal ion binding)	NA	NA	NA	tesmin/TSO1-like CXC domain containing protein, expressed
LOC_Os01g56300	7.17273	6.56451	5.67594	16.0195	8.22278	19.2711	0.446143	-1.16442	0.000452577	0.00585141	down	LOC_Os01g56300	LOC_Os01g56300.1	GO:0000290(deadenylation-dependent decapping of nuclear-transcribed mRNA);GO:0000932(cytoplasmic mRNA processing body);GO:0003723(RNA binding);GO:0033962(cytoplasmic mRNA processing body assembly)	03018(RNA degradation)	K12617	NA	expressed protein
LOC_Os01g56764	0.0001	0.287163	0.119095	0.791637	0.491952	1.15756	0.166462	-2.58674	0.0101786	0.0683507	down	LOC_Os01g56764	LOC_Os01g56764.1	GO:0005524(ATP binding);GO:0005634(nucleus);GO:0016020(membrane);GO:0016301(kinase activity);GO:0016787(hydrolase activity)	NA	NA	NA	expressed protein
LOC_Os01g56790	13.4333	12.5188	11.2773	39.2358	24.0411	41.9671	0.353744	-1.49922	6.42686e-08	2.63228e-06	down	LOC_Os01g56790	LOC_Os01g56790.1	GO:0003674(molecular_function);GO:0005634(nucleus);GO:0008150(biological_process);GO:0012505(endomembrane system);GO:0016021(integral component of membrane)	00073(Cutin, suberine and wax biosynthesis)	K13407	EC:1.14.-.-	expressed protein
LOC_Os01g56930	2.11353	1.73516	2.22673	6.09292	3.03888	4.13712	0.457868	-1.127	0.00617413	0.0471427	down	LOC_Os01g56930	LOC_Os01g56930.1;LOC_Os01g56930.2	GO:0004190(aspartic-type endopeptidase activity);GO:0006508(proteolysis);GO:0030163(protein catabolic process);GO:0030163(protein catabolic process)	00904(Diterpenoid biosynthesis);00904(Diterpenoid biosynthesis)	K04120	EC:5.5.1.13	eukaryotic aspartyl protease domain containing protein, expressed
LOC_Os01g57240	4.63277	5.96059	4.8377	13.7747	18.9459	15.9373	0.317134	-1.65684	1.14553e-07	4.42011e-06	down	LOC_Os01g57240	LOC_Os01g57240.1	GO:0005634(nucleus);GO:0005829(cytosol)	NA	NA	NA	expressed protein
LOC_Os01g57270	0.39432	0.361916	0.485955	0.242306	0.075484	0.212335	2.3432	1.22848	0.00343618	0.0296769	up	LOC_Os01g57270	LOC_Os01g57270.1;LOC_Os01g57270.2	GO:0005524(ATP binding);GO:0005634(nucleus);GO:0006952(defense response);GO:0043531(ADP binding);GO:0043531(ADP binding)	03040(Spliceosome);03040(Spliceosome)	K12818	EC:3.6.4.13	disease resistance RPP13-like protein 1, putative, expressed
LOC_Os01g57480	4.77676	3.99492	2.66996	2.08902	1.14099	1.7758	2.28567	1.19262	5.42411e-06	0.000129786	up	LOC_Os01g57480	LOC_Os01g57480.1	GO:0004674(protein serine/threonine kinase activity);GO:0005886(plasma membrane);GO:0006468(protein phosphorylation);GO:0006952(defense response);GO:0009506(plasmodesma)	00520(Amino sugar and nucleotide sugar metabolism)	K01183	EC:3.2.1.14	serine/threonine-protein kinase receptor precursor, putative, expressed
LOC_Os01g57490	1.1535	0.720309	0.645573	1.98765	1.17762	2.15451	0.473589	-1.07829	0.0410738	0.189256	down	LOC_Os01g57490	LOC_Os01g57490.1	GO:0004674(protein serine/threonine kinase activity);GO:0005886(plasma membrane);GO:0006468(protein phosphorylation);GO:0006952(defense response);GO:0009506(plasmodesma)	00520(Amino sugar and nucleotide sugar metabolism)	K01183	EC:3.2.1.14	D-mannose binding lectin family protein, expressed
LOC_Os01g57540	0.02805	0.100287	0.476306	1.13749	0.689595	1.18649	0.20064	-2.31732	0.00719297	0.0529165	down	LOC_Os01g57540	LOC_Os01g57540.1	GO:0004674(protein serine/threonine kinase activity);GO:0005886(plasma membrane);GO:0006468(protein phosphorylation);GO:0006952(defense response);GO:0009506(plasmodesma)	00520(Amino sugar and nucleotide sugar metabolism)	K01183	EC:3.2.1.14	protein kinase, putative, expressed
LOC_Os01g57560	8.76261	7.46817	8.56585	3.58342	2.66398	2.20188	2.93476	1.55324	1.34995e-10	1.02013e-08	up	LOC_Os01g57560	LOC_Os01g57560.1	GO:0004674(protein serine/threonine kinase activity);GO:0005886(plasma membrane);GO:0006468(protein phosphorylation);GO:0006952(defense response);GO:0009506(plasmodesma)	00520(Amino sugar and nucleotide sugar metabolism)	K01183	EC:3.2.1.14	serine/threonine-protein kinase receptor precursor, putative, expressed
LOC_Os01g58194	1.4426	2.72721	1.26448	0.597503	0.266043	0.7716	3.32343	1.73267	9.96829e-05	0.00164561	up	LOC_Os01g58194	LOC_Os01g58194.1	GO:0005634(nucleus);GO:0047134(protein-disulfide reductase activity);GO:0055114(oxidation-reduction process)	NA	NA	NA	protein disulfide isomerase, putative, expressed
LOC_Os01g58240	5.20878	2.18954	1.56223	1.78402	0.188309	1.90209	2.31275	1.20961	0.0143863	0.0892381	up	LOC_Os01g58240	LOC_Os01g58240.1	GO:0004252(serine-type endopeptidase activity);GO:0005618(cell wall)	04144(Endocytosis)	K18443	NA	OsSub6 - Putative Subtilisin homologue, expressed
LOC_Os01g58280	0.882108	0.528394	9.77379	1.20773	0.0001	0.176111	8.08145	3.01462	0.00793131	0.056781	up	LOC_Os01g58280	LOC_Os01g58280.1	GO:0004252(serine-type endopeptidase activity);GO:0005618(cell wall)	04144(Endocytosis)	K18443	NA	OsSub8 - Putative Subtilisin homologue, expressed
LOC_Os01g58350	0.31984	0.680689	0.77513	2.54661	0.56702	5.54869	0.204987	-2.2864	0.0055189	0.0434613	down	LOC_Os01g58350	LOC_Os01g58350.1	NA	NA	NA	NA	expressed protein
LOC_Os01g58380	9.90058	9.416	15.5435	29.1735	22.0893	31.5547	0.420927	-1.24836	6.75368e-05	0.00117008	down	LOC_Os01g58380	LOC_Os01g58380.1	GO:0003857(3-hydroxyacyl-CoA dehydrogenase activity);GO:0005737(cytoplasm);GO:0005777(peroxisome);GO:0006631(fatty acid metabolic process);GO:0008691(3-hydroxybutyryl-CoA dehydrogenase activity);GO:0055114(oxidation-reduction process);GO:0070403(NAD+ binding)	00650(Butanoate metabolism);00360(Phenylalanine metabolism)	K00074	EC:1.1.1.157	3-hydroxybutyryl-CoA dehydrogenase, putative, expressed
LOC_Os01g58400	2.08801	1.28757	1.86585	2.86766	3.36195	4.29916	0.49782	-1.0063	0.0241048	0.129937	down	LOC_Os01g58400	LOC_Os01g58400.2;LOC_Os01g58400.1	GO:0001709(cell fate determination);GO:0005515(protein binding);GO:0005634(nucleus);GO:0006351(transcription, DNA-templated);GO:0008270(zinc ion binding);GO:0010076(maintenance of floral meristem identity);GO:0010077(maintenance of inflorescence meristem identity);GO:0010492(maintenance of shoot apical meristem identity);GO:0016567(protein ubiquitination);GO:0016568(chromatin modification);GO:001…	NA	NA	NA	zinc finger C3HC4 type family protein, putative, expressed
LOC_Os01g58630	0.325365	0.222614	0.260767	0.754925	0.653828	0.781006	0.369331	-1.43701	0.0125042	0.079969	down	LOC_Os01g58630	LOC_Os01g58630.1	GO:0003674(molecular_function);GO:0005739(mitochondrion);GO:0008150(biological_process)	00240(Pyrimidine metabolism)	K13800	EC:2.7.4.- 2.7.4.14	pentatricopeptide repeat, putative, expressed
LOC_Os01g58690	0.448873	0.546828	0.502869	0.94566	1.80627	0.916408	0.408514	-1.29154	0.0326889	0.160891	down	LOC_Os01g58690	LOC_Os01g58690.3;LOC_Os01g58690.2;LOC_Os01g58690.1	GO:0003906(DNA-(apurinic or apyrimidinic site) lyase activity);GO:0005634(nucleus);GO:0006284(base-excision repair);GO:0008311(double-stranded DNA 3'-5' exodeoxyribonuclease activity);GO:0008311(double-stranded DNA 3'-5' exodeoxyribonuclease activity)	03410(Base excision repair);03410(Base excision repair)	K01142	EC:3.1.11.2	endonuclease/exonuclease/phosphatase family domain containing protein, expressed
LOC_Os01g59090	30.1098	30.5137	23.0793	55.011	68.1688	70.9898	0.431081	-1.21397	4.0614e-05	0.000760689	down	LOC_Os01g59090	LOC_Os01g59090.1	GO:0005509(calcium ion binding);GO:0005515(protein binding);GO:0009507(chloroplast);GO:0009534(chloroplast thylakoid);GO:0009543(chloroplast thylakoid lumen);GO:0009570(chloroplast stroma);GO:0009579(thylakoid);GO:0009654(photosystem II oxygen evolving complex);GO:0015979(photosynthesis);GO:0019898(extrinsic component of membrane);GO:0031977(thylakoid lumen)	NA	NA	NA	thylakoid lumenal 20 kDa protein, putative, expressed
LOC_Os01g59110	3.26177	3.5255	4.20132	8.00233	7.8196	6.5739	0.490653	-1.02722	0.00590952	0.0456047	down	LOC_Os01g59110	LOC_Os01g59110.1	GO:0009813(flavonoid biosynthetic process);GO:0043231(intracellular membrane-bounded organelle);GO:0052696(flavonoid glucuronidation);GO:0080043(quercetin 3-O-glucosyltransferase activity);GO:0080044(quercetin 7-O-glucosyltransferase activity)	00940(Phenylpropanoid biosynthesis)	K13068	EC:2.4.1.120	indole-3-acetate beta-glucosyltransferase, putative, expressed
LOC_Os01g59510	0.0001	0.080256	0.129782	0.433803	0.064175	0.600776	0.191251	-2.38646	0.0298156	0.151749	down	LOC_Os01g59510	LOC_Os01g59510.1	GO:0003725(double-stranded RNA binding);GO:0004525(ribonuclease III activity);GO:0005634(nucleus);GO:0030422(production of siRNA involved in RNA interference);GO:0031053(primary miRNA processing);GO:0031054(pre-miRNA processing);GO:0090502(RNA phosphodiester bond hydrolysis, endonucleolytic)	NA	NA	NA	chloroplast ribonuclease III domain protein, putative, expressed
LOC_Os01g59530	46.9225	50.127	51.8039	21.8629	26.4033	18.644	2.22467	1.15359	3.82435e-07	1.30171e-05	up	LOC_Os01g59530	LOC_Os01g59530.1;LOC_Os01g59530.2	GO:0005509(calcium ion binding);GO:0005515(protein binding);GO:0005634(nucleus);GO:0005737(cytoplasm);GO:0005774(vacuolar membrane);GO:0005829(cytosol);GO:0005886(plasma membrane);GO:0005886(plasma membrane)	04070(Phosphatidylinositol signaling system);04626(Plant-pathogen interaction);04626(Plant-pathogen interaction)	K02183	NA	OsCML1 - Calmodulin-related calcium sensor protein, expressed
LOC_Os01g59840	0.948603	1.27216	2.06922	35.6582	21.6295	36.6979	0.045645	-4.4534	6.3313e-37	8.43768e-34	down	LOC_Os01g59840	LOC_Os01g59840.1	GO:0008422(beta-glucosidase activity);GO:1901657(glycosyl compound metabolic process)	00500(Starch and sucrose metabolism);00460(Cyanoamino acid metabolism);00940(Phenylpropanoid biosynthesis)	K01188	EC:3.2.1.21	Os1bglu3 - beta-glucosidase homologue, similar to G. max isohydroxyurate hydrolase, expressed
LOC_Os01g59970	36.1473	44.9171	22.7604	101.251	121.916	127.296	0.29625	-1.75511	4.68712e-08	1.98214e-06	down	LOC_Os01g59970	LOC_Os01g59970.1	GO:0003674(molecular_function);GO:0005576(extracellular region);GO:0008150(biological_process)	NA	NA	NA	expressed protein
LOC_Os01g60020	0.242526	0.159444	0.266323	1.76319	0.939267	2.78271	0.121836	-3.03698	5.53992e-07	1.80412e-05	down	LOC_Os01g60020	LOC_Os01g60020.1	GO:0003677(DNA binding);GO:0003700(transcription factor activity, sequence-specific DNA binding);GO:0005634(nucleus);GO:0006351(transcription, DNA-templated);GO:0006355(regulation of transcription, DNA-templated);GO:0007275(multicellular organism development);GO:0009611(response to wounding);GO:0009788(negative regulation of abscisic acid-activated signaling pathway)	00561(Glycerolipid metabolism)	K01054	EC:3.1.1.23	NAC domain transcription factor, putative, expressed
LOC_Os01g60270	1.86344	1.4083	1.23749	3.97984	2.25984	3.89999	0.444711	-1.16906	0.0057012	0.0444161	down	LOC_Os01g60270	LOC_Os01g60270.2;LOC_Os01g60270.1	GO:0003677(DNA binding);GO:0003700(transcription factor activity, sequence-specific DNA binding);GO:0005634(nucleus);GO:0006351(transcription, DNA-templated);GO:0006355(regulation of transcription, DNA-templated);GO:0007275(multicellular organism development);GO:0007275(multicellular organism development)	NA	NA	NA	homeobox domain containing protein, expressed
LOC_Os01g60309	7.93513	8.14632	7.64181	18.5784	18.7211	19.9342	0.414499	-1.27056	1.76924e-06	4.87314e-05	down	LOC_Os01g60309	LOC_Os01g60309.1	GO:0005634(nucleus);GO:0006979(response to oxidative stress)	NA	NA	NA	retrotransposon protein, putative, Ty1-copia subclass, expressed
LOC_Os01g60770	3.31585	1.73241	3.58221	15.7623	17.1825	11.5245	0.194077	-2.3653	4.80244e-10	3.20009e-08	down	LOC_Os01g60770	LOC_Os01g60770.1	GO:0005576(extracellular region);GO:0005618(cell wall);GO:0006949(syncytium formation);GO:0009505(plant-type cell wall);GO:0009664(plant-type cell wall organization);GO:0009739(response to gibberellin);GO:0009826(unidimensional cell growth);GO:0009828(plant-type cell wall loosening);GO:0010114(response to red light);GO:0010119(regulation of stomatal movement);GO:0016020(membrane)	NA	NA	NA	expansin precursor, putative, expressed
LOC_Os01g60860	6.51814	10.1008	6.61301	16.2256	19.4574	17.795	0.43442	-1.20284	0.000153631	0.0023786	down	LOC_Os01g60860	LOC_Os01g60860.1	GO:0005634(nucleus);GO:0005737(cytoplasm)	04140(Regulation of autophagy)	K08332	NA	spotted leaf 11, putative, expressed
LOC_Os01g60920	0.230718	0.351417	0.361929	0.502709	1.91297	0.43193	0.331529	-1.59279	0.0251665	0.134115	down	LOC_Os01g60920	LOC_Os01g60920.1	GO:0004842(ubiquitin-protein transferase activity);GO:0019005(SCF ubiquitin ligase complex);GO:0031146(SCF-dependent proteasomal ubiquitin-dependent protein catabolic process)	NA	NA	NA	OsFBX30 - F-box domain containing protein, expressed
LOC_Os01g61044	2.03347	1.12042	2.38303	4.4443	5.90109	4.3769	0.376091	-1.41085	0.000672305	0.00805511	down	LOC_Os01g61044	LOC_Os01g61044.2;LOC_Os01g61044.1	GO:0003333(amino acid transmembrane transport);GO:0015171(amino acid transmembrane transporter activity);GO:0015171(amino acid transmembrane transporter activity)	NA	NA	NA	transmembrane amino acid transporter protein, putative, expressed
LOC_Os01g61460	2.99235	2.44603	2.88839	9.52003	2.85941	11.7091	0.345674	-1.53252	0.000866724	0.00999068	down	LOC_Os01g61460	LOC_Os01g61460.1	GO:0005794(Golgi apparatus);GO:0016413(O-acetyltransferase activity);GO:0071554(cell wall organization or biogenesis)	NA	NA	NA	leaf senescence related protein, putative, expressed
LOC_Os01g61470	4.20749	10.019	2.6209	1.07172	2.46288	1.01572	3.70247	1.88849	0.00103745	0.0115439	up	LOC_Os01g61470	LOC_Os01g61470.1	GO:0043161(proteasome-mediated ubiquitin-dependent protein catabolic process);GO:0061630(ubiquitin protein ligase activity)	03440(Homologous recombination)	K10875	EC:3.6.4.-	zinc finger, C3HC4 type domain containing protein, expressed
LOC_Os01g61830	7.99313	11.3872	7.06872	25.5834	19.115	30.0196	0.353985	-1.49824	5.71286e-07	1.84815e-05	down	LOC_Os01g61830	LOC_Os01g61830.1	GO:0003676(nucleic acid binding);GO:0003677(DNA binding);GO:0005737(cytoplasm);GO:0008150(biological_process);GO:0046872(metal ion binding)	NA	NA	NA	zinc finger C-x8-C-x5-C-x3-H type family protein, expressed
LOC_Os01g61880	12.1358	14.2	13.1927	36.7795	26.367	31.7006	0.41676	-1.26271	3.20112e-06	8.24064e-05	down	LOC_Os01g61880	LOC_Os01g61880.1;LOC_Os01g61880.2	GO:0004601(peroxidase activity);GO:0005509(calcium ion binding);GO:0005634(nucleus);GO:0016021(integral component of membrane);GO:0050664(oxidoreductase activity, acting on NAD(P)H, oxygen as acceptor);GO:0055114(oxidation-reduction process);GO:0055114(oxidation-reduction process)	04626(Plant-pathogen interaction);04626(Plant-pathogen interaction)	K13447	EC:1.6.3.- 1.11.1.-	respiratory burst oxidase, putative, expressed
LOC_Os01g61920	12.2563	26.4941	6.63426	49.1787	62.2486	63.2122	0.259877	-1.9441	1.21136e-05	0.000261355	down	LOC_Os01g61920	LOC_Os01g61920.1	GO:0000786(nucleosome);GO:0003677(DNA binding);GO:0005634(nucleus);GO:0005774(vacuolar membrane);GO:0005794(Golgi apparatus);GO:0005829(cytosol);GO:0005886(plasma membrane);GO:0009506(plasmodesma);GO:0009507(chloroplast);GO:0046982(protein heterodimerization activity)	NA	NA	NA	Core histone H2A/H2B/H3/H4 domain containing protein, putative, expressed
LOC_Os01g61990	7.0997	6.98815	6.86017	16.2907	8.41705	20.0149	0.468398	-1.09419	0.00122446	0.0132091	down	LOC_Os01g61990	LOC_Os01g61990.1;LOC_Os01g61990.2	GO:0005886(plasma membrane);GO:0007165(signal transduction);GO:0007165(signal transduction)	NA	NA	NA	ankyrin repeat-containing protein, putative, expressed
LOC_Os01g62130	2.59415	3.00201	1.2757	0.533649	0.679795	0.734251	3.5282	1.81893	0.000142526	0.00224479	up	LOC_Os01g62130	LOC_Os01g62130.1	GO:0003700(transcription factor activity, sequence-specific DNA binding);GO:0005634(nucleus);GO:0043565(sequence-specific DNA binding);GO:0044212(transcription regulatory region DNA binding)	NA	NA	NA	ZOS1-14 - C2H2 zinc finger protein, expressed
LOC_Os01g62210	0.50023	0.295417	0.375035	1.24171	0.499562	1.82643	0.328134	-1.60764	0.0243192	0.130807	down	LOC_Os01g62210	LOC_Os01g62210.1;LOC_Os01g62210.2	GO:0003735(structural constituent of ribosome);GO:0015934(large ribosomal subunit);GO:0015934(large ribosomal subunit)	03010(Ribosome);03010(Ribosome)	K02879	NA	50S ribosomal protein L17, putative, expressed
LOC_Os01g62230	9.31245	23.3122	8.71973	55.6821	43.4086	58.149	0.262939	-1.9272	7.16609e-07	2.23736e-05	down	LOC_Os01g62230	LOC_Os01g62230.1	GO:0000788(nuclear nucleosome);GO:0003677(DNA binding);GO:0006334(nucleosome assembly)	NA	NA	NA	Core histone H2A/H2B/H3/H4 domain containing protein, putative, expressed
LOC_Os01g62360	1.36315	1.2152	1.71439	4.82204	2.60997	4.59517	0.35692	-1.48633	0.00293034	0.0261692	down	LOC_Os01g62360	LOC_Os01g62360.1	NA	NA	NA	NA	expressed protein
LOC_Os01g62370	1.8848	3.37534	1.66453	8.67753	2.69824	9.30277	0.334872	-1.57832	0.00202718	0.0195008	down	LOC_Os01g62370	LOC_Os01g62370.1;LOC_Os01g62370.2	GO:0005575(cellular_component);GO:0008150(biological_process);GO:0008150(biological_process)	04144(Endocytosis);04144(Endocytosis)	K12471	NA	ENTH domain containing protein, expressed
LOC_Os01g62420	15.2399	11.3549	9.83367	15.1812	35.7133	23.89	0.487111	-1.03768	0.0089861	0.0621742	down	LOC_Os01g62420	LOC_Os01g62420.3;LOC_Os01g62420.4;LOC_Os01g62420.1;LOC_Os01g62420.2	GO:0004807(triose-phosphate isomerase activity);GO:0005829(cytosol);GO:0006094(gluconeogenesis);GO:0006096(glycolytic process);GO:0019563(glycerol catabolic process);GO:0046166(glyceraldehyde-3-phosphate biosynthetic process);GO:0046166(glyceraldehyde-3-phosphate biosynthetic process)	01200(Carbon metabolism);01230(Biosynthesis of amino acids);00010(Glycolysis / Gluconeogenesis);00051(Fructose and mannose metabolism);00562(Inositol phosphate metabolism);00710(Carbon fixation in photosynthetic organisms);00710(Carbon fixation in photosynthetic organisms)	K01803	EC:5.3.1.1	triosephosphate isomerase, cytosolic, putative, expressed
LOC_Os01g62500	0.530534	0.377386	0.346844	0.0001	0.015975	0.055885	17.437	4.12408	4.0441e-08	1.74074e-06	up	LOC_Os01g62500	LOC_Os01g62500.1	GO:0004176(ATP-dependent peptidase activity);GO:0005743(mitochondrial inner membrane);GO:0006461(protein complex assembly);GO:0008053(mitochondrial fusion);GO:0008237(metallopeptidase activity);GO:0009535(chloroplast thylakoid membrane);GO:0034982(mitochondrial protein processing);GO:0042407(cristae formation);GO:0045041(protein import into mitochondrial intermembrane space)	03050(Proteasome)	K03061	NA	OsFtsH3 FtsH protease, homologue of AtFtsH3/10, expressed
LOC_Os01g62540	1.94119	0.644505	1.12837	0.0001	0.448333	0.057714	7.33791	2.87537	0.00424526	0.0353092	up	LOC_Os01g62540	LOC_Os01g62540.1	NA	NA	NA	NA	expressed protein
LOC_Os01g62630	0.173062	0.717528	0.022338	0.923681	2.11087	1.62628	0.195872	-2.35202	0.00891897	0.0620025	down	LOC_Os01g62630	LOC_Os01g62630.1	GO:0004190(aspartic-type endopeptidase activity);GO:0006508(proteolysis);GO:0030163(protein catabolic process)	NA	NA	NA	aspartic proteinase nepenthesin precursor, putative, expressed
LOC_Os01g62660	0.645329	0.732255	0.542389	0.162304	0.237102	0.242779	2.98975	1.58003	0.000515223	0.00648285	up	LOC_Os01g62660	LOC_Os01g62660.1	GO:0003677(DNA binding);GO:0003700(transcription factor activity, sequence-specific DNA binding);GO:0005634(nucleus);GO:0006351(transcription, DNA-templated);GO:0006355(regulation of transcription, DNA-templated)	01212(Fatty acid metabolism);00061(Fatty acid biosynthesis);01040(Biosynthesis of unsaturated fatty acids)	K03921	EC:1.14.19.2 1.14.19.11 1.14.19.26	MYB family transcription factor, putative, expressed
LOC_Os01g62760	23.6798	35.1293	18.5478	6.76782	9.7096	10.5255	2.86476	1.51841	1.22805e-08	5.94301e-07	up	LOC_Os01g62760	LOC_Os01g62760.1	GO:0004722(protein serine/threonine phosphatase activity);GO:0005267(potassium channel activity);GO:0005886(plasma membrane);GO:0006470(protein dephosphorylation);GO:0009788(negative regulation of abscisic acid-activated signaling pathway);GO:0009939(positive regulation of gibberellic acid mediated signaling pathway);GO:0010030(positive regulation of seed germination);GO:0046872(metal ion binding…	04075(Plant hormone signal transduction);04931(Insulin resistance)	K14497	EC:3.1.3.16	protein phosphatase 2C, putative, expressed
LOC_Os01g62800	1.75728	1.9864	0.947396	3.72264	2.64142	4.07577	0.449344	-1.15411	0.00893513	0.0620445	down	LOC_Os01g62800	LOC_Os01g62800.1	GO:0005768(endosome);GO:0005774(vacuolar membrane);GO:0005802(trans-Golgi network);GO:0008757(S-adenosylmethionine-dependent methyltransferase activity);GO:0032259(methylation)	NA	NA	NA	methyltransferase, putative, expressed
LOC_Os01g63400	0.533882	0.614607	0.519049	1.70977	1.24592	1.30145	0.391704	-1.35217	0.00318423	0.0279043	down	LOC_Os01g63400	LOC_Os01g63400.2;LOC_Os01g63400.1	GO:0003674(molecular_function);GO:0005739(mitochondrion);GO:0008150(biological_process);GO:0008150(biological_process)	03018(RNA degradation);03018(RNA degradation)	K14442	EC:3.6.4.13	PPR repeat containing protein, expressed
LOC_Os01g63410	3.43583	2.91073	5.72851	17.2633	9.6235	18.0916	0.268464	-1.8972	2.79967e-07	9.89882e-06	down	LOC_Os01g63410	LOC_Os01g63410.1	GO:0003674(molecular_function);GO:0008150(biological_process);GO:0009507(chloroplast);GO:0009535(chloroplast thylakoid membrane)	NA	NA	NA	expressed protein
LOC_Os01g63480	0.408422	1.04759	0.284548	2.0284	2.06563	2.81187	0.252039	-1.98828	0.000334678	0.0045649	down	LOC_Os01g63480	LOC_Os01g63480.1	GO:0005737(cytoplasm);GO:0016740(transferase activity);GO:0016747(transferase activity, transferring acyl groups other than amino-acyl groups)	00940(Phenylpropanoid biosynthesis);00945(Stilbenoid, diarylheptanoid and gingerol biosynthesis);00941(Flavonoid biosynthesis)	K13065	EC:2.3.1.133	transferase family protein, putative, expressed
LOC_Os01g63620	0.614827	0.857881	0.871881	6.5779	4.92208	7.51349	0.123312	-3.01961	3.07565e-19	8.07357e-17	down	LOC_Os01g63620	LOC_Os01g63620.1	GO:0006396(RNA processing);GO:0009507(chloroplast)	NA	NA	NA	expressed protein
LOC_Os01g63690	2.46193	2.39925	1.73391	7.028	2.53012	9.25082	0.350636	-1.51195	0.00132228	0.0140371	down	LOC_Os01g63690	LOC_Os01g63690.1	GO:0005515(protein binding);GO:0005737(cytoplasm);GO:0005739(mitochondrion);GO:0006979(response to oxidative stress);GO:0009751(response to salicylic acid);GO:0009816(defense response to bacterium, incompatible interaction)	NA	NA	NA	hs1, putative, expressed
LOC_Os01g63854	9.25564	16.4786	5.99923	22.2173	17.5775	28.0629	0.467647	-1.09651	0.00670198	0.0500482	down	LOC_Os01g63854	LOC_Os01g63854.1	GO:0003333(amino acid transmembrane transport);GO:0015171(amino acid transmembrane transporter activity)	NA	NA	NA	transmembrane amino acid transporter protein, putative, expressed
LOC_Os01g63870	0.85141	0.570145	0.490762	3.78547	1.67239	3.36936	0.216639	-2.20664	7.62698e-06	0.000175481	down	LOC_Os01g63870	LOC_Os01g63870.1	GO:0005215(transporter activity);GO:0005634(nucleus);GO:0005886(plasma membrane);GO:0009507(chloroplast);GO:0015207(adenine transmembrane transporter activity);GO:0015208(guanine transmembrane transporter activity);GO:0015210(uracil transmembrane transporter activity);GO:0015294(solute:cation symporter activity);GO:0016020(membrane);GO:0016021(integral component of membrane);GO:0022857(transmembr…	NA	NA	NA	nucleobase-ascorbate transporter, putative, expressed
LOC_Os01g63970	4.23501	2.79065	1.92602	6.89695	4.40559	6.7064	0.497069	-1.00848	0.0211384	0.117984	down	LOC_Os01g63970	LOC_Os01g63970.1	GO:0008373(sialyltransferase activity);GO:0008378(galactosyltransferase activity);GO:0009311(oligosaccharide metabolic process);GO:0018279(protein N-linked glycosylation via asparagine);GO:0097503(sialylation)	00603(Glycosphingolipid biosynthesis - globo series);00604(Glycosphingolipid biosynthesis - ganglio series)	K00780	EC:2.4.99.4	sialyltransferase family domain containing protein, expressed
LOC_Os01g64360	1.06462	1.9362	1.51596	1.62364	4.77116	4.20569	0.426092	-1.23076	0.0339374	0.165577	down	LOC_Os01g64360	LOC_Os01g64360.1	GO:0003677(DNA binding);GO:0003700(transcription factor activity, sequence-specific DNA binding);GO:0005634(nucleus);GO:0006351(transcription, DNA-templated);GO:0006355(regulation of transcription, DNA-templated)	NA	NA	NA	MYB family transcription factor, putative, expressed
LOC_Os01g64540	2.24118	2.46951	2.42903	0.461114	0.958708	0.578527	3.57281	1.83706	2.17735e-05	0.000440684	up	LOC_Os01g64540	LOC_Os01g64540.1	GO:0009813(flavonoid biosynthetic process);GO:0043231(intracellular membrane-bounded organelle);GO:0052696(flavonoid glucuronidation);GO:0080043(quercetin 3-O-glucosyltransferase activity);GO:0080044(quercetin 7-O-glucosyltransferase activity)	00942(Anthocyanin biosynthesis)	K17193	EC:2.4.2.51	anthocyanidin 3-O-glucosyltransferase, putative, expressed
LOC_Os01g64640	3.79214	10.1343	3.55572	19.3242	28.1042	29.0324	0.228642	-2.12884	2.22424e-06	5.97443e-05	down	LOC_Os01g64640	LOC_Os01g64640.1	GO:0000786(nucleosome);GO:0003677(DNA binding);GO:0005515(protein binding);GO:0005634(nucleus);GO:0046982(protein heterodimerization activity)	03010(Ribosome)	K02922	NA	histone H3, putative, expressed
LOC_Os01g64750	2.11997	2.34962	2.6091	5.94923	4.20768	6.15347	0.433999	-1.20424	0.000584419	0.00719109	down	LOC_Os01g64750	LOC_Os01g64750.1	GO:0009813(flavonoid biosynthetic process);GO:0016906(sterol 3-beta-glucosyltransferase activity);GO:0043231(intracellular membrane-bounded organelle);GO:0052696(flavonoid glucuronidation)	NA	NA	NA	sterol 3-beta-glucosyltransferase, putative, expressed
LOC_Os01g64790	1.2306	0.749649	0.620423	3.79938	2.73707	4.63713	0.232752	-2.10313	5.21076e-06	0.000125909	down	LOC_Os01g64790	LOC_Os01g64790.1	GO:0003677(DNA binding);GO:0003700(transcription factor activity, sequence-specific DNA binding);GO:0005634(nucleus);GO:0006351(transcription, DNA-templated);GO:0006355(regulation of transcription, DNA-templated);GO:0006970(response to osmotic stress);GO:0009737(response to abscisic acid);GO:0009738(abscisic acid-activated signaling pathway);GO:0009749(response to glucose);GO:0009788(negative reg…	NA	NA	NA	AP2 domain containing protein, expressed
LOC_Os01g64949	13.844	18.1747	15.0783	9.62753	4.89617	8.63849	2.03335	1.02386	0.00010791	0.00174888	up	LOC_Os01g64949	LOC_Os01g64949.1	NA	NA	NA	NA	expressed protein
LOC_Os01g65010	0.43389	0.68409	0.426188	0.105473	0.278959	0.081824	3.31185	1.72764	0.00431499	0.0357438	up	LOC_Os01g65010	LOC_Os01g65010.1	GO:0004674(protein serine/threonine kinase activity);GO:0005886(plasma membrane);GO:0006468(protein phosphorylation)	00260(Glycine, serine and threonine metabolism);00350(Tyrosine metabolism);00360(Phenylalanine metabolism);00410(beta-Alanine metabolism);00950(Isoquinoline alkaloid biosynthesis);00960(Tropane, piperidine and pyridine alkaloid biosynthesis)	K00276	EC:1.4.3.21	serine/threonine-protein kinase receptor precursor, putative, expressed
LOC_Os01g65370	2.10446	5.12892	0.721427	6.72528	6.79275	11.1848	0.32202	-1.63478	0.0109912	0.0728277	down	LOC_Os01g65370	LOC_Os01g65370.1	GO:0003677(DNA binding);GO:0003700(transcription factor activity, sequence-specific DNA binding);GO:0005515(protein binding);GO:0005634(nucleus);GO:0006351(transcription, DNA-templated);GO:0009751(response to salicylic acid);GO:0009753(response to jasmonic acid);GO:0010224(response to UV-B);GO:0045892(negative regulation of transcription, DNA-templated);GO:1903086(negative regulation of sinapate …	00190(Oxidative phosphorylation);00860(Porphyrin and chlorophyll metabolism)	K02259	NA	MYB family transcription factor, putative, expressed
LOC_Os01g65790	0.254947	0.168043	0.155686	1.41687	0.400063	0.83478	0.218227	-2.1961	0.000702593	0.00836019	down	LOC_Os01g65790	LOC_Os01g65790.1	GO:0030599(pectinesterase activity);GO:0046910(pectinesterase inhibitor activity);GO:0071944(cell periphery)	00040(Pentose and glucuronate interconversions);00500(Starch and sucrose metabolism)	K01051	EC:3.1.1.11	pectinesterase, putative, expressed
LOC_Os01g65880	15.1571	14.4057	17.1281	3.93798	3.65043	2.37113	4.68807	2.22899	1.34868e-16	2.62539e-14	up	LOC_Os01g65880	LOC_Os01g65880.3;LOC_Os01g65880.1;LOC_Os01g65880.2	GO:0005887(integral component of plasma membrane);GO:0008643(carbohydrate transport);GO:0016021(integral component of membrane);GO:0051119(sugar transmembrane transporter activity);GO:0051119(sugar transmembrane transporter activity)	NA	NA	NA	nodulin MtN3 family protein, putative, expressed
LOC_Os01g65920	3.18843	2.6199	2.86119	6.0585	6.40465	5.64074	0.478876	-1.06228	0.00273263	0.024818	down	LOC_Os01g65920	LOC_Os01g65920.1;LOC_Os01g65920.2	GO:0004842(ubiquitin-protein transferase activity);GO:0005515(protein binding);GO:0005634(nucleus);GO:0005737(cytoplasm);GO:0009734(auxin-activated signaling pathway);GO:0010311(lateral root formation);GO:0016567(protein ubiquitination);GO:0019005(SCF ubiquitin ligase complex);GO:0031146(SCF-dependent proteasomal ubiquitin-dependent protein catabolic process);GO:0051781(positive regulation of cel…	04120(Ubiquitin mediated proteolysis);04120(Ubiquitin mediated proteolysis)	K03875	NA	F-box/LRR-repeat protein 2, putative, expressed
LOC_Os01g65970	0.894713	0.41418	0.842188	2.19577	3.41647	1.90339	0.286214	-1.80483	0.00525673	0.0417403	down	LOC_Os01g65970	LOC_Os01g65970.1	GO:0003677(DNA binding);GO:0003700(transcription factor activity, sequence-specific DNA binding);GO:0005515(protein binding);GO:0005634(nucleus);GO:0006351(transcription, DNA-templated);GO:0006355(regulation of transcription, DNA-templated);GO:0009909(regulation of flower development);GO:0043565(sequence-specific DNA binding)	04075(Plant hormone signal transduction)	K14431	NA	transcription factor HBP-1b, putative, expressed
LOC_Os01g65992	1.71819	1.25459	1.68602	0.711224	0.42238	0.358322	3.12268	1.64278	0.000506456	0.00640464	up	LOC_Os01g65992	LOC_Os01g65992.1	GO:0003674(molecular_function);GO:0005783(endoplasmic reticulum);GO:0008150(biological_process);GO:0009705(plant-type vacuole membrane);GO:0016021(integral component of membrane)	NA	NA	NA	expressed protein
LOC_Os01g66020	1.28097	1.01692	1.18296	2.77992	1.76626	2.56254	0.48966	-1.03015	0.0326852	0.160891	down	LOC_Os01g66020	LOC_Os01g66020.1	GO:0004674(protein serine/threonine kinase activity);GO:0005886(plasma membrane)	04075(Plant hormone signal transduction);04626(Plant-pathogen interaction)	K13416	EC:2.7.10.1 2.7.11.1	protein kinase family protein, putative, expressed
LOC_Os01g66110	0.150651	0.206317	0.22539	0.795997	0.236638	1.01002	0.285099	-1.81046	0.00611064	0.046761	down	LOC_Os01g66110	LOC_Os01g66110.2;LOC_Os01g66110.1	GO:0005768(endosome);GO:0005774(vacuolar membrane);GO:0005802(trans-Golgi network);GO:0008757(S-adenosylmethionine-dependent methyltransferase activity);GO:0032259(methylation);GO:0032259(methylation)	NA	NA	NA	methyltransferase, putative, expressed
LOC_Os01g66120	80.5537	49.2965	86.6255	112.642	158.027	177.932	0.482556	-1.05123	0.00309449	0.0272974	down	LOC_Os01g66120	LOC_Os01g66120.1;LOC_Os01g66120.3	GO:0003677(DNA binding);GO:0003700(transcription factor activity, sequence-specific DNA binding);GO:0005634(nucleus);GO:0006351(transcription, DNA-templated);GO:0006355(regulation of transcription, DNA-templated);GO:0007275(multicellular organism development);GO:0009611(response to wounding);GO:0009788(negative regulation of abscisic acid-activated signaling pathway);GO:0009788(negative regulatio…	00561(Glycerolipid metabolism);03018(RNA degradation);03018(RNA degradation)	K01054;K12581	EC:3.1.1.23	No apical meristem protein, putative, expressed
LOC_Os01g66130	0.825226	0.513438	0.636524	1.94316	1.13368	3.21619	0.313869	-1.67177	0.000881512	0.0101342	down	LOC_Os01g66130	LOC_Os01g66130.1	GO:0005634(nucleus);GO:0005737(cytoplasm)	04140(Regulation of autophagy)	K08332	NA	armadillo/beta-catenin repeat family protein, putative, expressed
LOC_Os01g66330	3.16167	3.17159	3.14838	7.69296	6.37362	7.93852	0.430884	-1.21463	0.000111456	0.00179793	down	LOC_Os01g66330	LOC_Os01g66330.1	GO:0004176(ATP-dependent peptidase activity);GO:0005524(ATP binding);GO:0005759(mitochondrial matrix);GO:0006508(proteolysis);GO:0030163(protein catabolic process)	03430(Mismatch repair)	K10746	EC:3.1.-.-	ATP-dependent Clp protease ATP-binding subunit clpX, putative, expressed
LOC_Os01g66560	9.13074	8.7142	9.33971	19.3929	14.3173	22.8931	0.480266	-1.05809	0.000178125	0.00268816	down	LOC_Os01g66560	LOC_Os01g66560.1	GO:0005047(signal recognition particle binding);GO:0005786(signal recognition particle, endoplasmic reticulum targeting)	03060(Protein export)	K03108	NA	signal recognition particle 72 kDa protein, putative, expressed
LOC_Os01g66610	0.569578	0.468734	0.835069	3.46684	2.06215	2.04956	0.247195	-2.01628	7.62146e-06	0.000175481	down	LOC_Os01g66610	LOC_Os01g66610.1	GO:0004674(protein serine/threonine kinase activity);GO:0005886(plasma membrane);GO:0006468(protein phosphorylation)	00260(Glycine, serine and threonine metabolism);00350(Tyrosine metabolism);00360(Phenylalanine metabolism);00410(beta-Alanine metabolism);00950(Isoquinoline alkaloid biosynthesis);00960(Tropane, piperidine and pyridine alkaloid biosynthesis)	K00276	EC:1.4.3.21	serine/threonine-protein kinase receptor precursor, putative, expressed
LOC_Os01g66830	1.64867	1.30241	0.866512	0.782474	0.36984	0.507986	2.29934	1.20122	0.00548377	0.0432437	up	LOC_Os01g66830	LOC_Os01g66830.1	GO:0005576(extracellular region);GO:0005618(cell wall);GO:0016787(hydrolase activity);GO:0052689(carboxylic ester hydrolase activity);GO:0071555(cell wall organization)	00600(Sphingolipid metabolism)	K00654	EC:2.3.1.50	pectinacetylesterase domain containing protein, expressed
LOC_Os01g66890	23.3885	22.6592	17.2269	55.7757	45.6748	68.4665	0.372386	-1.42513	2.96828e-07	1.03496e-05	down	LOC_Os01g66890	LOC_Os01g66890.2;LOC_Os01g66890.1;LOC_Os01g66890.3	GO:0003712(transcription cofactor activity);GO:0004402(histone acetyltransferase activity);GO:0005516(calmodulin binding);GO:0005634(nucleus);GO:0006355(regulation of transcription, DNA-templated);GO:0008270(zinc ion binding);GO:0009409(response to cold);GO:0009553(embryo sac development);GO:0009555(pollen development);GO:0009651(response to salt stress);GO:0009723(response to ethylene);GO:000975…	00903(Limonene and pinene degradation);00945(Stilbenoid, diarylheptanoid and gingerol biosynthesis);00945(Stilbenoid, diarylheptanoid and gingerol biosynthesis)	K00517	NA	BTBZ1 - Bric-a-Brac, Tramtrack, and Broad Complex BTB domain with TAZ zinc finger and Calmodulin-binding domains, expressed
LOC_Os01g67210	3.20074	3.11984	3.2385	9.76186	5.69935	11.0161	0.361029	-1.46981	6.15091e-06	0.000145183	down	LOC_Os01g67210	LOC_Os01g67210.1	GO:0005575(cellular_component);GO:0008150(biological_process)	NA	NA	NA	PPR repeat domain containing protein, putative, expressed
LOC_Os01g67314	2.21627	5.66571	4.56214	1.62389	0.566625	1.33557	3.52917	1.81933	0.000180965	0.00272263	up	LOC_Os01g67314	LOC_Os01g67314.1	NA	NA	NA	NA	expressed protein
LOC_Os01g67320	281.757	202.655	236.18	63.8492	105.431	51.6804	3.26117	1.70539	2.27842e-08	1.03878e-06	up	LOC_Os01g67320	LOC_Os01g67320.1	NA	NA	NA	NA	expressed protein
LOC_Os01g67420	0.227851	0.198296	0.264389	0.31763	0.78907	0.522488	0.423853	-1.23836	0.0490784	0.214123	down	LOC_Os01g67420	LOC_Os01g67420.1	GO:0004806(triglyceride lipase activity);GO:0005886(plasma membrane);GO:0006629(lipid metabolic process);GO:0016021(integral component of membrane);GO:0016787(hydrolase activity)	NA	NA	NA	lipase, putative, expressed
LOC_Os01g67560	4.98827	5.43577	4.61632	10.4022	10.9212	10.5125	0.472434	-1.08182	0.00113011	0.012384	down	LOC_Os01g67560	LOC_Os01g67560.1;LOC_Os01g67560.2	GO:0004601(peroxidase activity);GO:0008150(biological_process);GO:0009507(chloroplast);GO:0016021(integral component of membrane);GO:0016021(integral component of membrane)	NA	NA	NA	Divergent PAP2 family domain containing protein, expressed
LOC_Os01g67570	1.52858	1.1451	1.74276	3.22897	1.58214	4.19379	0.490449	-1.02782	0.0439333	0.198163	down	LOC_Os01g67570	LOC_Os01g67570.1	GO:0003676(nucleic acid binding);GO:0005515(protein binding);GO:0005634(nucleus);GO:0005829(cytosol);GO:0009295(nucleoid);GO:0009507(chloroplast);GO:0009508(plastid chromosome);GO:0009570(chloroplast stroma)	NA	NA	NA	PDE312/PTAC10, putative, expressed
LOC_Os01g67630	1.50981	1.47377	0.338364	0.403816	0.133507	0.255708	4.18893	2.06658	0.000252366	0.00359264	up	LOC_Os01g67630	LOC_Os01g67630.1;LOC_Os01g67630.2	GO:0005215(transporter activity);GO:0005886(plasma membrane);GO:0006857(oligopeptide transport);GO:0009860(pollen tube growth);GO:0015031(protein transport);GO:0016020(membrane);GO:0016021(integral component of membrane);GO:0042936(dipeptide transporter activity);GO:0042938(dipeptide transport);GO:0042938(dipeptide transport)	NA	NA	NA	peptide transporter PTR2, putative, expressed
LOC_Os01g67820	0.261048	0.993604	0.129254	1.44396	1.12099	3.47909	0.228971	-2.12677	0.00602256	0.0462299	down	LOC_Os01g67820	LOC_Os01g67820.1	NA	NA	NA	NA	exo70 exocyst complex subunit domain containing protein, expressed
LOC_Os01g67860	94.6073	113.545	107.696	232.436	108.484	291.88	0.499127	-1.00252	0.00864883	0.0605663	down	LOC_Os01g67860	LOC_Os01g67860.1	GO:0004332(fructose-bisphosphate aldolase activity);GO:0005737(cytoplasm);GO:0006096(glycolytic process)	01200(Carbon metabolism);01230(Biosynthesis of amino acids);00010(Glycolysis / Gluconeogenesis);00030(Pentose phosphate pathway);00051(Fructose and mannose metabolism);00710(Carbon fixation in photosynthetic organisms)	K01623	EC:4.1.2.13	fructose-bisphospate aldolase isozyme, putative, expressed
LOC_Os01g67950	0.0001	0.307518	0.082988	1.10582	4.07761	2.47272	0.0510186	-4.29283	1.47006e-05	0.000310975	down	LOC_Os01g67950	LOC_Os01g67950.1	GO:0003674(molecular_function);GO:0005739(mitochondrion)	NA	NA	NA	ubiquitin family protein, putative, expressed
LOC_Os01g67970	0.655997	0.688922	0.517917	1.55671	0.847847	1.68056	0.456006	-1.13288	0.0174243	0.102609	down	LOC_Os01g67970	LOC_Os01g67970.1	GO:0005634(nucleus);GO:0040010(positive regulation of growth rate);GO:0045815(positive regulation of gene expression, epigenetic);GO:0071558(histone demethylase activity (H3-K27 specific))	NA	NA	NA	ZOS1-20 - C2H2 zinc finger protein, expressed
LOC_Os01g68060	8.83709	10.4882	9.73483	18.0937	18.5009	34.1697	0.410661	-1.28398	6.24492e-05	0.00109286	down	LOC_Os01g68060	LOC_Os01g68060.1	GO:0004842(ubiquitin-protein transferase activity);GO:0005634(nucleus);GO:0005886(plasma membrane);GO:0008270(zinc ion binding);GO:0009690(cytokinin metabolic process);GO:0009850(auxin metabolic process);GO:0016874(ligase activity);GO:0080148(negative regulation of response to water deprivation)	NA	NA	NA	copine, putative, expressed
LOC_Os01g68140	1.38471	1.16044	0.890045	0.174315	0.172909	0.196012	6.32358	2.66074	4.36064e-08	1.86459e-06	up	LOC_Os01g68140	LOC_Os01g68140.1	GO:0003674(molecular_function);GO:0005634(nucleus);GO:0008150(biological_process);GO:0009506(plasmodesma)	NA	NA	NA	expressed protein
LOC_Os01g68460	1.37035	0.2832	0.688586	4.7203	0.963021	10.0946	0.148444	-2.75201	0.000569171	0.00704349	down	LOC_Os01g68460	LOC_Os01g68460.1	NA	NA	NA	NA	DC1, putative, expressed
LOC_Os01g68770	9.16323	7.52062	8.78451	30.9711	12.4701	26.1236	0.366109	-1.44965	9.97292e-06	0.00022123	down	LOC_Os01g68770	LOC_Os01g68770.1	GO:0000103(sulfate assimilation);GO:0005634(nucleus);GO:0005829(cytosol);GO:0008430(selenium binding);GO:0009506(plasmodesma);GO:0042542(response to hydrogen peroxide);GO:0046686(response to cadmium ion);GO:0071291(cellular response to selenium ion)	NA	NA	NA	selenium-binding protein, putative, expressed
LOC_Os01g68830	0.412459	0.263464	0.077304	0.382651	4.23451	0.45754	0.148428	-2.75216	0.00234215	0.0218866	down	LOC_Os01g68830	LOC_Os01g68830.1	GO:0005634(nucleus);GO:0008150(biological_process)	NA	NA	NA	expressed protein
LOC_Os01g69010	5.16092	2.95602	3.53212	1.71574	2.3075	1.70207	2.03466	1.02479	0.00174057	0.0173606	up	LOC_Os01g69010	LOC_Os01g69010.1	GO:0006855(drug transmembrane transport);GO:0015238(drug transmembrane transporter activity)	NA	NA	NA	MATE efflux protein, putative, expressed
LOC_Os01g70520	65.9804	61.337	70.0444	17.9916	45.5027	16.8004	2.45797	1.29747	0.000348408	0.00471207	up	LOC_Os01g70520	LOC_Os01g70520.1;LOC_Os01g70520.2	GO:0008422(beta-glucosidase activity);GO:1901657(glycosyl compound metabolic process);GO:1901657(glycosyl compound metabolic process)	00500(Starch and sucrose metabolism);00460(Cyanoamino acid metabolism);00940(Phenylpropanoid biosynthesis);00940(Phenylpropanoid biosynthesis)	K01188	EC:3.2.1.21	Os1bglu5 - beta-glucosidase homologue, similar to G. max isohydroxyurate hydrolase, expressed
LOC_Os01g70525	1.21528	1.13476	1.45254	0.051088	0.0001	0.140231	19.8652	4.31217	1.4648e-09	8.60258e-08	up	LOC_Os01g70525	LOC_Os01g70525.1	GO:0005829(cytosol);GO:0016491(oxidoreductase activity);GO:0055114(oxidation-reduction process)	00960(Tropane, piperidine and pyridine alkaloid biosynthesis)	K08081	EC:1.1.1.206	tropinone reductase, putative, expressed
LOC_Os01g70730	3.72478	2.55845	2.07661	6.4861	3.97956	8.72253	0.435677	-1.19867	0.0156481	0.0952577	down	LOC_Os01g70730	LOC_Os01g70730.1	GO:0005515(protein binding);GO:0005525(GTP binding);GO:0009733(response to auxin);GO:0045841(negative regulation of mitotic metaphase/anaphase transition);GO:0072686(mitotic spindle);GO:2000280(regulation of root development)	03015(mRNA surveillance pathway)	K14416	NA	flowering promoting factor-like 1, putative, expressed
LOC_Os01g71000	9.93047	10.6774	7.57513	20.2801	20.0648	19.0696	0.474345	-1.07599	0.000255148	0.00362331	down	LOC_Os01g71000	LOC_Os01g71000.1	GO:0004674(protein serine/threonine kinase activity);GO:0005515(protein binding);GO:0005524(ATP binding);GO:0005886(plasma membrane);GO:0006468(protein phosphorylation);GO:0016301(kinase activity);GO:0045087(innate immune response)	04626(Plant-pathogen interaction)	K13430	EC:2.7.11.1	protein kinase APK1B, chloroplast precursor, putative, expressed
LOC_Os01g71220	2.34037	1.80732	1.79414	5.64583	2.53362	4.87644	0.455108	-1.13572	0.00755908	0.0547496	down	LOC_Os01g71220	LOC_Os01g71220.1	GO:0003674(molecular_function);GO:0005634(nucleus);GO:0008150(biological_process);GO:0016021(integral component of membrane)	00900(Terpenoid backbone biosynthesis)	K00021	EC:1.1.1.34	zinc finger protein, putative, expressed
LOC_Os01g71330	6.19781	5.66864	5.16885	12.8768	10.8469	10.5987	0.496332	-1.01062	0.00802122	0.0572947	down	LOC_Os01g71330	LOC_Os01g71330.1	GO:0003674(molecular_function);GO:0009507(chloroplast);GO:0010190(cytochrome b6f complex assembly);GO:0042651(thylakoid membrane)	NA	NA	NA	expressed protein
LOC_Os01g71350	0.547657	1.67924	2.50772	7.36971	7.1163	26.1659	0.116467	-3.102	4.67976e-07	1.5532e-05	down	LOC_Os01g71350	LOC_Os01g71350.1	GO:0004553(hydrolase activity, hydrolyzing O-glycosyl compounds);GO:0030247(polysaccharide binding);GO:0046658(anchored component of plasma membrane)	00500(Starch and sucrose metabolism)	K19891	EC:3.2.1.39	glycosyl hydrolases family 17, putative, expressed
LOC_Os01g71930	2.69181	2.40769	2.97772	6.94275	2.60465	7.21561	0.481848	-1.05335	0.0112875	0.0741869	down	LOC_Os01g71930	LOC_Os01g71930.1	GO:0004553(hydrolase activity, hydrolyzing O-glycosyl compounds);GO:0030247(polysaccharide binding);GO:0046658(anchored component of plasma membrane)	00500(Starch and sucrose metabolism)	K19891	EC:3.2.1.39	glycosyl hydrolases family 17 protein, expressed
LOC_Os01g72000	1.44806	2.04543	1.44985	3.53407	2.33801	5.41051	0.438139	-1.19054	0.00566315	0.0442554	down	LOC_Os01g72000	LOC_Os01g72000.1	GO:0005634(nucleus);GO:0005737(cytoplasm)	04140(Regulation of autophagy)	K08332	NA	armadillo repeat-containing protein, putative, expressed
LOC_Os01g72020	1.42262	1.89859	1.55257	5.26906	2.72993	3.22531	0.434216	-1.20351	0.00458649	0.037472	down	LOC_Os01g72020	LOC_Os01g72020.1;LOC_Os01g72020.2	GO:0005515(protein binding);GO:0005634(nucleus);GO:0005737(cytoplasm);GO:0009864(induced systemic resistance, jasmonic acid mediated signaling pathway);GO:0009944(polarity specification of adaxial/abaxial axis);GO:0009954(proximal/distal pattern formation);GO:0010227(floral organ abscission);GO:0010254(nectary development);GO:0010434(bract formation);GO:0010582(floral meristem determinacy);GO:001…	04075(Plant hormone signal transduction);04075(Plant hormone signal transduction)	K14508	NA	BTBA3 - Bric-a-Brac,Tramtrack, Broad Complex BTB domain with Ankyrin repeat region, expressed
LOC_Os01g72080	43.0438	52.1344	73.757	121.495	69.048	181.379	0.454223	-1.13853	0.00342661	0.029609	down	LOC_Os01g72080	LOC_Os01g72080.1	GO:0005509(calcium ion binding)	04626(Plant-pathogen interaction)	K13448	NA	calmodulin-like protein 1, putative, expressed
LOC_Os01g72340	5.25219	4.36221	5.99171	15.4569	6.58932	15.6744	0.413729	-1.27324	0.000245521	0.00350672	down	LOC_Os01g72340	LOC_Os01g72340.1	GO:0004553(hydrolase activity, hydrolyzing O-glycosyl compounds);GO:0005975(carbohydrate metabolic process);GO:0043231(intracellular membrane-bounded organelle)	00052(Galactose metabolism);00600(Sphingolipid metabolism);00511(Other glycan degradation)	K01190	EC:3.2.1.23	beta-galactosidase, putative, expressed
LOC_Os01g72350	2.28746	1.83318	1.79344	3.94747	5.0095	3.62508	0.470041	-1.08914	0.00612489	0.0468286	down	LOC_Os01g72350	LOC_Os01g72350.2;LOC_Os01g72350.1	GO:0005737(cytoplasm);GO:0005783(endoplasmic reticulum);GO:0016021(integral component of membrane);GO:0016787(hydrolase activity);GO:0016810(hydrolase activity, acting on carbon-nitrogen (but not peptide) bonds);GO:0048471(perinuclear region of cytoplasm);GO:0048471(perinuclear region of cytoplasm)	NA	NA	NA	amidohydrolase, putative, expressed
LOC_Os01g72420	2.86665	2.63882	1.66303	0.606373	1.51719	0.745655	2.49842	1.32101	0.00186079	0.0182558	up	LOC_Os01g72420	LOC_Os01g72420.1	GO:0003674(molecular_function);GO:0005575(cellular_component);GO:0008150(biological_process)	NA	NA	NA	C2 domain containing protein, putative, expressed
LOC_Os01g72610	4.96995	4.11153	2.33436	11.0399	4.55241	14.2159	0.382976	-1.38467	0.0018044	0.0178636	down	LOC_Os01g72610	LOC_Os01g72610.1	GO:0005576(extracellular region);GO:0016021(integral component of membrane);GO:0016757(transferase activity, transferring glycosyl groups)	00514(Other types of O-glycan biosynthesis)	K18134	EC:2.4.1.255	glycosyltransferase, putative, expressed
LOC_Os01g72880	0.498555	0.461893	0.569736	1.6727	0.496072	1.35432	0.434329	-1.20314	0.0485615	0.212672	down	LOC_Os01g72880	LOC_Os01g72880.1	GO:0000795(synaptonemal complex);GO:0003697(single-stranded DNA binding);GO:0005712(chiasma);GO:0006298(mismatch repair);GO:0016887(ATPase activity);GO:0032389(MutLalpha complex)	03430(Mismatch repair)	K08734	NA	DNA mismatch repair protein Mlh1, putative, expressed
LOC_Os01g73200	1.6855	2.13375	4.68871	57.8417	14.0503	58.5583	0.0652199	-3.93854	1.50828e-14	2.23341e-12	down	LOC_Os01g73200	LOC_Os01g73200.1	GO:0004601(peroxidase activity);GO:0009505(plant-type cell wall);GO:0009664(plant-type cell wall organization)	00940(Phenylpropanoid biosynthesis)	K00430	EC:1.11.1.7	peroxidase precursor, putative, expressed
LOC_Os01g73940	143.38	281.071	116.95	67.7419	39.6455	112.694	2.46	1.29866	1.39057e-05	0.000296329	up	LOC_Os01g73940	LOC_Os01g73940.1	NA	NA	NA	NA	expressed protein
LOC_Os01g74110	0.223899	1.36573	4.30837	0.89305	0.556463	0.793956	2.62897	1.3945	0.0291253	0.149068	up	LOC_Os01g74110	LOC_Os01g74110.1	GO:0005385(zinc ion transmembrane transporter activity);GO:0006829(zinc II ion transport);GO:0016020(membrane);GO:0071577(zinc II ion transmembrane transport)	NA	NA	NA	metal cation transporter, putative, expressed
LOC_Os01g74160	58.5226	48.4384	13.0942	0.429808	0.129934	0.686876	96.3047	6.58953	9.69963e-30	6.72185e-27	up	LOC_Os01g74160	LOC_Os01g74160.1	GO:0003674(molecular_function);GO:0005576(extracellular region);GO:0008150(biological_process)	NA	NA	NA	carboxyl-terminal peptidase, putative, expressed
LOC_Os01g74300	189.399	216.239	185.794	140.931	80.7238	74.0342	2.00018	1.00013	5.11198e-06	0.000124041	up	LOC_Os01g74300	LOC_Os01g74300.1	NA	NA	NA	NA	metallothionein, putative, expressed
LOC_Os01g74330	0.752388	0.198384	0.238487	1.01113	0.853835	1.32982	0.37225	-1.42566	0.0392758	0.183956	down	LOC_Os01g74330	LOC_Os01g74330.1	GO:0005576(extracellular region);GO:0005618(cell wall);GO:0016787(hydrolase activity);GO:0052689(carboxylic ester hydrolase activity);GO:0071555(cell wall organization)	NA	NA	NA	pectinacetylesterase domain containing protein, expressed
LOC_Os01g74340	0.911795	0.920563	0.642504	4.60301	3.53107	6.0258	0.17478	-2.51639	1.93093e-06	5.25997e-05	down	LOC_Os01g74340	LOC_Os01g74340.1	GO:0000166(nucleotide binding);GO:0001072(transcription antitermination factor activity, RNA binding);GO:0003676(nucleic acid binding);GO:0003690(double-stranded DNA binding);GO:0003697(single-stranded DNA binding);GO:0003723(RNA binding);GO:0005507(copper ion binding);GO:0005524(ATP binding);GO:0005739(mitochondrion);GO:0005794(Golgi apparatus);GO:0006970(response to osmotic stress);GO:0009409(r…	03040(Spliceosome)	K12741	NA	RNA recognition motif containing protein, putative, expressed
LOC_Os01g74410	17.7711	11.4674	17.9137	176.91	40.8341	95.915	0.15033	-2.7338	9.4631e-11	7.31912e-09	down	LOC_Os01g74410	LOC_Os01g74410.2;LOC_Os01g74410.1	GO:0003677(DNA binding);GO:0003700(transcription factor activity, sequence-specific DNA binding);GO:0005634(nucleus);GO:0006351(transcription, DNA-templated);GO:0006355(regulation of transcription, DNA-templated);GO:0009751(response to salicylic acid);GO:0009751(response to salicylic acid)	00190(Oxidative phosphorylation);00860(Porphyrin and chlorophyll metabolism);00860(Porphyrin and chlorophyll metabolism)	K02259	NA	MYB family transcription factor, putative, expressed
LOC_Os02g01030	9.867	11.2791	7.24908	18.7918	12.5386	25.5354	0.499336	-1.00192	0.0037467	0.0318506	down	LOC_Os02g01030	LOC_Os02g01030.1;LOC_Os02g01030.2;LOC_Os02g01030.4;LOC_Os02g01030.3	GO:0005737(cytoplasm);GO:0005829(cytosol);GO:0046686(response to cadmium ion);GO:0046686(response to cadmium ion)	NA	NA	NA	tetratricopeptide repeat domain containing protein, expressed
LOC_Os02g01220	3.18555	11.0021	5.05201	2.85482	2.21129	2.05903	2.70026	1.4331	0.000167241	0.00256412	up	LOC_Os02g01220	LOC_Os02g01220.1	GO:0005737(cytoplasm);GO:0005739(mitochondrion);GO:0007568(aging);GO:0030611(arsenate reductase activity);GO:0071722(detoxification of arsenic-containing substance)	NA	NA	NA	rhodanese-like domain containing protein, putative, expressed
LOC_Os02g01520	2.36847	2.23443	1.87477	6.24368	2.58686	5.59398	0.449074	-1.15498	0.00843675	0.0595626	down	LOC_Os02g01520	LOC_Os02g01520.1	GO:0005515(protein binding);GO:0005516(calmodulin binding);GO:0005783(endoplasmic reticulum);GO:0005829(cytosol);GO:0005886(plasma membrane);GO:0006457(protein folding);GO:0006915(apoptotic process);GO:0009506(plasmodesma);GO:0009507(chloroplast);GO:0034605(cellular response to heat);GO:0034620(cellular response to unfolded protein);GO:0070417(cellular response to cold)	NA	NA	NA	IQ calmodulin-binding motif family protein, putative, expressed
LOC_Os02g01590	4.98755	21.2045	3.92349	0.142823	1.02568	0.714182	15.996	3.99964	1.8817e-08	8.69345e-07	up	LOC_Os02g01590	LOC_Os02g01590.1;LOC_Os02g01590.2	GO:0005975(carbohydrate metabolic process);GO:0050306(sucrose 1F-fructosyltransferase activity);GO:0050306(sucrose 1F-fructosyltransferase activity)	00052(Galactose metabolism);00500(Starch and sucrose metabolism);00500(Starch and sucrose metabolism)	K01193	EC:3.2.1.26	glycosyl hydrolases, putative, expressed
LOC_Os02g01720	71.0912	66.6843	66.5076	24.252	26.2634	24.2683	2.73165	1.44977	3.68529e-12	3.69061e-10	up	LOC_Os02g01720	LOC_Os02g01720.1	GO:0003674(molecular_function);GO:0008150(biological_process);GO:0016021(integral component of membrane)	NA	NA	NA	transmembrane protein 120A, putative, expressed
LOC_Os02g02000	70.5898	66.0416	67.578	16.5747	24.4297	18.9151	3.40806	1.76895	1.16993e-12	1.26682e-10	up	LOC_Os02g02000	LOC_Os02g02000.1	GO:0004497(monooxygenase activity);GO:0009941(chloroplast envelope);GO:0016125(sterol metabolic process)	00592(alpha-Linolenic acid metabolism)	K10528	EC:4.1.2.-	cytochrome P450, putative, expressed
LOC_Os02g02524	2.66594	2.7668	1.61784	4.70079	3.86682	5.66326	0.495442	-1.01321	0.0253283	0.134854	down	LOC_Os02g02524	LOC_Os02g02524.1	GO:0003674(molecular_function);GO:0008150(biological_process)	NA	NA	NA	canopy homolog 2 precursor, putative, expressed
LOC_Os02g02540	2.80864	2.9045	3.33563	0.632698	0.687638	0.585527	4.74786	2.24728	4.58263e-13	5.18915e-11	up	LOC_Os02g02540	LOC_Os02g02540.1	GO:0004970(ionotropic glutamate receptor activity);GO:0005217(intracellular ligand-gated ion channel activity);GO:0005262(calcium channel activity);GO:0005576(extracellular region);GO:0006816(calcium ion transport);GO:0006874(cellular calcium ion homeostasis);GO:0008066(glutamate receptor activity);GO:0009416(response to light stimulus);GO:0009611(response to wounding);GO:0009630(gravitropism);GO…	NA	NA	NA	glutamate receptor, putative, expressed
LOC_Os02g03040	3.19612	2.7229	3.13623	7.07079	4.23596	6.91007	0.497082	-1.00844	0.00828238	0.0585922	down	LOC_Os02g03040	LOC_Os02g03040.1;LOC_Os02g03040.3;LOC_Os02g03040.2;LOC_Os02g03040.4	GO:0000179(rRNA (adenine-N6,N6-)-dimethyltransferase activity);GO:0005737(cytoplasm);GO:0005737(cytoplasm)	03040(Spliceosome);03040(Spliceosome)	K12893	NA	RNA recognition motif containing protein, expressed
LOC_Os02g03050	3.44398	2.45264	3.5168	6.33715	4.91807	8.69474	0.471852	-1.08359	0.00210097	0.0200216	down	LOC_Os02g03050	LOC_Os02g03050.1;LOC_Os02g03050.2	GO:0000179(rRNA (adenine-N6,N6-)-dimethyltransferase activity);GO:0005737(cytoplasm);GO:0005737(cytoplasm)	NA	NA	NA	dimethyladenosine transferase, putative, expressed
LOC_Os02g03060	2.12062	1.83958	1.34454	5.06338	4.40647	4.73819	0.373362	-1.42135	0.000493741	0.00628975	down	LOC_Os02g03060	LOC_Os02g03060.1;LOC_Os02g03060.2	GO:0005515(protein binding);GO:0000911(cytokinesis by cell plate formation);GO:0004672(protein kinase activity);GO:0004693(cyclin-dependent protein serine/threonine kinase activity);GO:0005524(ATP binding);GO:0005634(nucleus);GO:0005737(cytoplasm);GO:0005829(cytosol);GO:0005886(plasma membrane);GO:0006468(protein phosphorylation);GO:0007067(mitotic nuclear division);GO:0008284(positive regulation…	03022(Basal transcription factors);03420(Nucleotide excision repair);03420(Nucleotide excision repair)	K02202	EC:2.7.11.22 2.7.11.23	cyclin-dependent kinase A-2, putative, expressed
LOC_Os02g03280	9.68404	22.0753	7.99613	20.1695	25.1364	54.3973	0.398738	-1.32649	0.00643036	0.0486064	down	LOC_Os02g03280	LOC_Os02g03280.2;LOC_Os02g03280.3	GO:0000038(very long-chain fatty acid metabolic process);GO:0005515(protein binding);GO:0005635(nuclear envelope);GO:0005737(cytoplasm);GO:0005783(endoplasmic reticulum);GO:0005789(endoplasmic reticulum membrane);GO:0005886(plasma membrane);GO:0006915(apoptotic process);GO:0006983(ER overload response);GO:0009414(response to water deprivation);GO:0016021(integral component of membrane);GO:0043069…	NA	NA	NA	transmembrane BAX inhibitor motif-containing protein, putative, expressed
LOC_Os02g03400	0.149907	0.081175	0.156389	0.486196	0.26269	0.629706	0.281063	-1.83104	0.00599111	0.0460692	down	LOC_Os02g03400	LOC_Os02g03400.1	GO:0000226(microtubule cytoskeleton organization);GO:0000280(nuclear division);GO:0000911(cytokinesis by cell plate formation);GO:0005634(nucleus);GO:0005874(microtubule);GO:0007067(mitotic nuclear division);GO:0008017(microtubule binding);GO:0009524(phragmoplast);GO:0009574(preprophase band);GO:0009624(response to nematode);GO:0046785(microtubule polymerization);GO:0052096(formation by symbiont …	00190(Oxidative phosphorylation)	K02133	EC:3.6.3.14	microtubule associated protein, putative, expressed
LOC_Os02g03410	13.8173	23.5352	5.58092	19.5543	21.7911	64.7003	0.404858	-1.30451	0.0245001	0.131559	down	LOC_Os02g03410	LOC_Os02g03410.2;LOC_Os02g03410.1	GO:0004683(calmodulin-dependent protein kinase activity);GO:0005516(calmodulin binding);GO:0005634(nucleus);GO:0005737(cytoplasm);GO:0005886(plasma membrane);GO:0009738(abscisic acid-activated signaling pathway);GO:0009931(calcium-dependent protein serine/threonine kinase activity);GO:0018105(peptidyl-serine phosphorylation);GO:0035556(intracellular signal transduction);GO:0046777(protein autopho…	04626(Plant-pathogen interaction);04626(Plant-pathogen interaction)	K13412	EC:2.7.11.1	CAMK_CAMK_like.12 - CAMK includes calcium/calmodulin depedent protein kinases, expressed
LOC_Os02g03530	0.351083	0.583163	0.312704	1.08265	0.511199	1.29661	0.431402	-1.21289	0.0429374	0.195349	down	LOC_Os02g03530	LOC_Os02g03530.1	GO:0005739(mitochondrion);GO:0008150(biological_process)	NA	NA	NA	PPR repeat domain containing protein, putative, expressed
LOC_Os02g03540	9.1073	7.67368	7.5517	19.1121	17.1428	25.2509	0.395616	-1.33783	3.55544e-06	9.01873e-05	down	LOC_Os02g03540	LOC_Os02g03540.1	GO:0000287(magnesium ion binding);GO:0004749(ribose phosphate diphosphokinase activity);GO:0005524(ATP binding);GO:0009156(ribonucleoside monophosphate biosynthetic process);GO:0009165(nucleotide biosynthetic process);GO:0009507(chloroplast);GO:0009536(plastid);GO:0016301(kinase activity);GO:0016310(phosphorylation)	01200(Carbon metabolism);01230(Biosynthesis of amino acids);00030(Pentose phosphate pathway);00230(Purine metabolism)	K00948	EC:2.7.6.1	phosphoribosyl transferase, putative, expressed
LOC_Os02g03600	1.38898	1.28687	1.18067	0.370273	0.671031	0.514329	2.47907	1.3098	0.00229697	0.0215925	up	LOC_Os02g03600	LOC_Os02g03600.1	GO:0005737(cytoplasm);GO:0006457(protein folding);GO:0051082(unfolded protein binding)	04141(Protein processing in endoplasmic reticulum)	K09503	NA	dnaJ domain containing protein, expressed
LOC_Os02g03960	61.6185	52.212	50.2159	120.482	148.494	145.461	0.39583	-1.33705	4.0293e-06	0.000100443	down	LOC_Os02g03960	LOC_Os02g03960.1	GO:0003677(DNA binding);GO:0003700(transcription factor activity, sequence-specific DNA binding);GO:0005515(protein binding);GO:0005634(nucleus);GO:0006355(regulation of transcription, DNA-templated);GO:0009744(response to sucrose);GO:0017148(negative regulation of translation);GO:0043565(sequence-specific DNA binding);GO:0046982(protein heterodimerization activity);GO:0080149(sucrose induced tra…	NA	NA	NA	CPuORF1 - conserved peptide uORF-containing transcript, expressed
LOC_Os02g04510	587.641	705.564	522.662	1085.31	1458.39	1184.8	0.487024	-1.03794	0.00166742	0.0167479	down	LOC_Os02g04510	LOC_Os02g04510.1	GO:0006413(translational initiation);GO:0009507(chloroplast);GO:0009570(chloroplast stroma);GO:0009941(chloroplast envelope)	NA	NA	NA	UOS1, putative, expressed
LOC_Os02g04650	25.5056	31.2342	16.2417	65.0821	55.0391	88.8093	0.34931	-1.51742	2.19838e-06	5.91412e-05	down	LOC_Os02g04650	LOC_Os02g04650.1	GO:0001671(ATPase activator activity);GO:0005737(cytoplasm);GO:0051087(chaperone binding)	NA	NA	NA	activator of 90 kDa heat shock protein ATPase homolog, putative, expressed
LOC_Os02g05365	1.24628	1.10729	0.979331	2.80604	4.52321	2.08556	0.354006	-1.49815	0.019981	0.113573	down	LOC_Os02g05365	LOC_Os02g05365.1	NA	NA	NA	NA	expressed protein
LOC_Os02g05470	19.7918	17.6835	12.1632	49.856	29.9453	43.118	0.403829	-1.30818	1.67835e-05	0.000348974	down	LOC_Os02g05470	LOC_Os02g05470.2;LOC_Os02g05470.1	GO:0005622(intracellular);GO:0005623(cell);GO:0005634(nucleus);GO:0006355(regulation of transcription, DNA-templated);GO:0009507(chloroplast);GO:0045036(protein targeting to chloroplast);GO:0045036(protein targeting to chloroplast)	04712(Circadian rhythm - plant);04712(Circadian rhythm - plant)	K12129	NA	CCT motif family protein, expressed
LOC_Os02g05530	2.17927	2.4737	3.08107	7.33727	5.24019	7.39258	0.387283	-1.36854	0.00124901	0.0134502	down	LOC_Os02g05530	LOC_Os02g05530.1	GO:0005794(Golgi apparatus);GO:0016413(O-acetyltransferase activity);GO:0071554(cell wall organization or biogenesis)	NA	NA	NA	expressed protein
LOC_Os02g05910	1.11399	0.920677	0.993418	0.537888	0.411377	0.362692	2.30807	1.20669	0.00051526	0.00648285	up	LOC_Os02g05910	LOC_Os02g05910.1	GO:0001653(peptide receptor activity);GO:0004674(protein serine/threonine kinase activity);GO:0004888(transmembrane signaling receptor activity);GO:0005515(protein binding);GO:0005524(ATP binding);GO:0005886(plasma membrane);GO:0006468(protein phosphorylation);GO:0007169(transmembrane receptor protein tyrosine kinase signaling pathway);GO:0009611(response to wounding);GO:0009826(unidimensional ce…	04075(Plant hormone signal transduction)	K13415	EC:2.7.10.1 2.7.11.1	phytosulfokine receptor precursor, putative, expressed
LOC_Os02g05920	3.87577	2.59336	2.39524	0.310801	0.836262	0.320698	6.03938	2.5944	1.6824e-08	7.89906e-07	up	LOC_Os02g05920	LOC_Os02g05920.1	GO:0001653(peptide receptor activity);GO:0004674(protein serine/threonine kinase activity);GO:0004888(transmembrane signaling receptor activity);GO:0005515(protein binding);GO:0005524(ATP binding);GO:0005886(plasma membrane);GO:0006468(protein phosphorylation);GO:0007169(transmembrane receptor protein tyrosine kinase signaling pathway);GO:0009611(response to wounding);GO:0009826(unidimensional ce…	04075(Plant hormone signal transduction)	K13415	EC:2.7.10.1 2.7.11.1	phytosulfokine receptor precursor, putative, expressed
LOC_Os02g06210	0.573111	0.561117	0.270604	0.050312	0.136681	0.072772	5.40809	2.43512	1.53439e-05	0.000323005	up	LOC_Os02g06210	LOC_Os02g06210.1	GO:0004672(protein kinase activity);GO:0005886(plasma membrane);GO:0007165(signal transduction);GO:0009620(response to fungus);GO:0016021(integral component of membrane);GO:0045087(innate immune response)	04626(Plant-pathogen interaction)	K13420	EC:2.7.11.1	phytosulfokine receptor precursor, putative, expressed
LOC_Os02g06270	1.78251	1.43701	0.772903	0.06539	0.330932	0.127109	7.6274	2.93119	7.91636e-06	0.000181417	up	LOC_Os02g06270	LOC_Os02g06270.1	GO:0004672(protein kinase activity);GO:0005886(plasma membrane);GO:0007165(signal transduction);GO:0009620(response to fungus);GO:0016021(integral component of membrane);GO:0045087(innate immune response)	04626(Plant-pathogen interaction)	K13420	EC:2.7.11.1	phytosulfokine receptor precursor, putative, expressed
LOC_Os02g06430	32.5289	39.742	23.0059	56.0227	92.7475	87.6676	0.402967	-1.31126	0.000190134	0.0028251	down	LOC_Os02g06430	LOC_Os02g06430.1	GO:0003674(molecular_function);GO:0005737(cytoplasm);GO:0008150(biological_process);GO:0015031(protein transport)	04144(Endocytosis)	K19476	NA	DUF292 domain containing protein, expressed
LOC_Os02g06530	4.09339	2.91468	4.64008	1.66502	1.44631	1.4431	2.55754	1.35476	1.06368e-05	0.000233861	up	LOC_Os02g06530	LOC_Os02g06530.1	GO:0005634(nucleus);GO:0005737(cytoplasm)	NA	NA	NA	armadillo/beta-catenin repeat family protein, putative, expressed
LOC_Os02g06930	2.53474	3.20152	2.57622	5.52081	4.67439	9.89034	0.413854	-1.27281	0.00110668	0.0121581	down	LOC_Os02g06930	LOC_Os02g06930.2;LOC_Os02g06930.1;LOC_Os02g06930.3;LOC_Os02g06930.4	GO:0004674(protein serine/threonine kinase activity);GO:0005886(plasma membrane);GO:0005886(plasma membrane)	04626(Plant-pathogen interaction);04626(Plant-pathogen interaction)	K13430	EC:2.7.11.1	protein kinase, putative, expressed
LOC_Os02g06940	0.638867	1.07115	1.3516	0.0001	0.0001	0.0001	10205.4	13.317	2.16954e-16	3.99865e-14	up	LOC_Os02g06940	LOC_Os02g06940.1	GO:0003677(DNA binding);GO:0003723(RNA binding);GO:0005515(protein binding);GO:0005634(nucleus);GO:0005737(cytoplasm);GO:0005847(mRNA cleavage and polyadenylation specificity factor complex);GO:0006378(mRNA polyadenylation);GO:0006379(mRNA cleavage);GO:0009506(plasmodesma);GO:0009793(embryo development ending in seed dormancy);GO:0035194(posttranscriptional gene silencing by RNA)	03015(mRNA surveillance pathway)	K14402	NA	expressed protein
LOC_Os02g07240	2.79681	2.41915	2.66437	5.90686	4.17187	5.82917	0.495372	-1.01342	0.0257692	0.136463	down	LOC_Os02g07240	LOC_Os02g07240.1	GO:0004523(RNA-DNA hybrid ribonuclease activity);GO:0006401(RNA catabolic process);GO:0032299(ribonuclease H2 complex)	03030(DNA replication)	K10745	NA	expressed protein
LOC_Os02g07770	1.30481	1.28897	1.96772	0.832391	0.422416	0.868482	2.14832	1.10321	0.00723632	0.0530776	up	LOC_Os02g07770	LOC_Os02g07770.1	GO:0003677(DNA binding);GO:0003700(transcription factor activity, sequence-specific DNA binding);GO:0005634(nucleus);GO:0005739(mitochondrion);GO:0006351(transcription, DNA-templated);GO:0006355(regulation of transcription, DNA-templated);GO:0010088(phloem development);GO:0010089(xylem development);GO:0045893(positive regulation of transcription, DNA-templated)	03013(RNA transport)	K14317	NA	Myb transcription factor, putative, expressed
LOC_Os02g07830	1.03866	1.01753	1.00424	0.36178	0.244403	0.239378	3.61941	1.85576	3.95308e-05	0.000743617	up	LOC_Os02g07830	LOC_Os02g07830.1	GO:0005886(plasma membrane);GO:0015081(sodium ion transmembrane transporter activity);GO:0035725(sodium ion transmembrane transport)	NA	NA	NA	OsHKT1;3 - Na+ transporter, expressed
LOC_Os02g07930	53.4786	41.5804	47.5834	89.4422	94.6151	102.781	0.497292	-1.00783	0.00051855	0.00650932	down	LOC_Os02g07930	LOC_Os02g07930.1	GO:0005634(nucleus);GO:0009416(response to light stimulus);GO:0009909(regulation of flower development)	NA	NA	NA	B-box zinc finger family protein, putative, expressed
LOC_Os02g07960	0.921669	0.643666	0.881148	2.88989	1.43796	2.89762	0.338592	-1.56238	3.3717e-05	0.000646179	down	LOC_Os02g07960	LOC_Os02g07960.3;LOC_Os02g07960.2;LOC_Os02g07960.4	GO:0004672(protein kinase activity);GO:0004674(protein serine/threonine kinase activity);GO:0005524(ATP binding);GO:0005886(plasma membrane);GO:0006468(protein phosphorylation);GO:0007169(transmembrane receptor protein tyrosine kinase signaling pathway);GO:0007623(circadian rhythm);GO:0016021(integral component of membrane);GO:0016301(kinase activity);GO:0016301(kinase activity)	04626(Plant-pathogen interaction);04626(Plant-pathogen interaction)	K13436	EC:2.7.11.1	STRUBBELIG-RECEPTOR FAMILY 3 precursor, putative, expressed
LOC_Os02g08100	2.28434	1.90793	3.26905	12.7801	4.32825	13.2882	0.245466	-2.02641	1.26034e-06	3.64532e-05	down	LOC_Os02g08100	LOC_Os02g08100.1	GO:0005524(ATP binding);GO:0005634(nucleus);GO:0005737(cytoplasm);GO:0008152(metabolic process);GO:0009411(response to UV);GO:0009611(response to wounding);GO:0009620(response to fungus);GO:0009698(phenylpropanoid metabolic process);GO:0016207(4-coumarate-CoA ligase activity);GO:0016874(ligase activity)	00360(Phenylalanine metabolism);00130(Ubiquinone and other terpenoid-quinone biosynthesis);00940(Phenylpropanoid biosynthesis)	K01904	EC:6.2.1.12	AMP-binding domain containing protein, expressed
LOC_Os02g08140	9.63989	12.5356	7.183	3.58528	3.2415	4.01541	2.7078	1.43712	3.69657e-09	2.01393e-07	up	LOC_Os02g08140	LOC_Os02g08140.1	GO:0004674(protein serine/threonine kinase activity);GO:0005634(nucleus);GO:0005737(cytoplasm);GO:0006468(protein phosphorylation);GO:0035556(intracellular signal transduction)	04140(Regulation of autophagy);04931(Insulin resistance)	K07198	EC:2.7.11.11	CAMK_KIN1/SNF1/Nim1_like.14 - CAMK includes calcium/calmodulin depedent protein kinases, expressed
LOC_Os02g08440	10.4289	16.5025	9.46385	24.0085	31.976	43.5284	0.365735	-1.45113	2.68078e-05	0.00052898	down	LOC_Os02g08440	LOC_Os02g08440.1;LOC_Os02g08440.3;LOC_Os02g08440.2;LOC_Os02g08440.4	GO:0003700(transcription factor activity, sequence-specific DNA binding);GO:0005634(nucleus);GO:0006952(defense response);GO:0009685(gibberellin metabolic process);GO:0009685(gibberellin metabolic process)	04626(Plant-pathogen interaction);04626(Plant-pathogen interaction)	K18834;K13424	NA	WRKY71, expressed
LOC_Os02g08490	8.38674	10.4522	4.172	25.8459	30.9874	35.5171	0.24917	-2.0048	1.60778e-08	7.58985e-07	down	LOC_Os02g08490	LOC_Os02g08490.1	GO:0005739(mitochondrion)	NA	NA	NA	chaperone protein clpB 1, putative, expressed
LOC_Os02g08500	16.9352	17.7919	18.5231	37.6894	30.971	41.1172	0.485073	-1.04373	0.000159134	0.00245503	down	LOC_Os02g08500	LOC_Os02g08500.1	GO:0000160(phosphorelay signal transduction system);GO:0005634(nucleus);GO:0009736(cytokinin-activated signaling pathway);GO:0043565(sequence-specific DNA binding);GO:0045893(positive regulation of transcription, DNA-templated)	04075(Plant hormone signal transduction)	K14491	NA	two-component response regulator, putative, expressed
LOC_Os02g09250	5.94026	11.1319	10.291	4.12481	2.11937	3.73895	2.74094	1.45467	1.20263e-07	4.61985e-06	up	LOC_Os02g09250	LOC_Os02g09250.1	GO:0016020(membrane);GO:0016709(oxidoreductase activity, acting on paired donors, with incorporation or reduction of molecular oxygen, NAD(P)H as one donor, and incorporation of one atom of oxygen);GO:0044550(secondary metabolite biosynthetic process)	00904(Diterpenoid biosynthesis)	K16083	EC:1.14.13.143	cytochrome P450 71D10, putative, expressed
LOC_Os02g09750	13.7284	13.6271	12.2912	26.0104	26.1841	29.9659	0.482552	-1.05124	0.000152349	0.0023688	down	LOC_Os02g09750	LOC_Os02g09750.1	GO:0004497(monooxygenase activity);GO:0044550(secondary metabolite biosynthetic process)	00906(Carotenoid biosynthesis)	K06443	EC:5.5.1.19	lycopene beta cyclase, chloroplast precursor, putative, expressed
LOC_Os02g09940	15.9964	21.325	15.5881	5.24238	4.64819	3.94412	3.82442	1.93524	4.02161e-13	4.61419e-11	up	LOC_Os02g09940	LOC_Os02g09940.1	GO:0004601(peroxidase activity);GO:0009505(plant-type cell wall);GO:0009507(chloroplast);GO:0009536(plastid);GO:0009570(chloroplast stroma);GO:0009579(thylakoid);GO:0009941(chloroplast envelope);GO:0016209(antioxidant activity);GO:0042742(defense response to bacterium);GO:0051920(peroxiredoxin activity);GO:0055114(oxidation-reduction process)	04146(Peroxisome)	K11187	EC:1.11.1.15	peroxiredoxin, putative, expressed
LOC_Os02g10120	337.997	305.604	209.911	0.499853	9.86036	3.10998	63.363	5.98557	4.49088e-13	5.11872e-11	up	LOC_Os02g10120	LOC_Os02g10120.1	GO:0016165(linoleate 13S-lipoxygenase activity)	00591(Linoleic acid metabolism);00592(alpha-Linolenic acid metabolism)	K00454	EC:1.13.11.12	lipoxygenase, putative, expressed
LOC_Os02g10520	0.488742	0.418035	0.524625	2.34057	1.8441	1.99873	0.231491	-2.11097	1.01929e-06	3.04468e-05	down	LOC_Os02g10520	LOC_Os02g10520.1	GO:0004252(serine-type endopeptidase activity);GO:0005618(cell wall)	04144(Endocytosis)	K18443	NA	OsSub12 - Putative Subtilisin homologue, expressed
LOC_Os02g10550	0.158346	0.110778	0.255815	0.873411	0.189953	0.842531	0.275429	-1.86025	0.0145985	0.090264	down	LOC_Os02g10550	LOC_Os02g10550.1	NA	04626(Plant-pathogen interaction)	K13457	NA	expressed protein
LOC_Os02g10580	0.999515	0.74055	0.899485	3.24092	2.4091	5.05233	0.246633	-2.01956	9.57803e-06	0.000213564	down	LOC_Os02g10580	LOC_Os02g10580.1	NA	04626(Plant-pathogen interaction)	K13457	NA	NB-ARC domain containing disease resistance protein, putative, expressed
LOC_Os02g10590	5.10049	5.59422	7.14803	18.8155	13.0863	21.7901	0.332317	-1.58937	1.26787e-06	3.66099e-05	down	LOC_Os02g10590	LOC_Os02g10590.1;LOC_Os02g10590.2	GO:0003755(peptidyl-prolyl cis-trans isomerase activity);GO:0005528(FK506 binding);GO:0005789(endoplasmic reticulum membrane);GO:0061077(chaperone-mediated protein folding);GO:0061077(chaperone-mediated protein folding)	NA	NA	NA	peptidyl-prolyl cis-trans isomerase, FKBP-type, putative, expressed
LOC_Os02g10700	71.2681	87.0282	65.9813	159.771	167.444	174.059	0.447415	-1.16031	8.46562e-05	0.00142811	down	LOC_Os02g10700	LOC_Os02g10700.1	GO:0005515(protein binding);GO:0005634(nucleus);GO:0006511(ubiquitin-dependent protein catabolic process);GO:0009723(response to ethylene);GO:0009873(ethylene-activated signaling pathway);GO:0010105(negative regulation of ethylene-activated signaling pathway);GO:0016567(protein ubiquitination);GO:0019005(SCF ubiquitin ligase complex)	04075(Plant hormone signal transduction)	K14515	NA	OsFBL7 - F-box domain and LRR containing protein, expressed
LOC_Os02g10780	2.0925	3.15197	1.61611	7.77797	13.0995	12.584	0.205029	-2.2861	2.49578e-08	1.12896e-06	down	LOC_Os02g10780	LOC_Os02g10780.1	GO:0005634(nucleus);GO:0005783(endoplasmic reticulum);GO:0016036(cellular response to phosphate starvation);GO:0070417(cellular response to cold)	NA	NA	NA	SPX domain containing protein, putative, expressed
LOC_Os02g10900	1.36125	1.30032	1.91619	0.771195	0.459982	0.786013	2.26938	1.1823	0.000253735	0.00360916	up	LOC_Os02g10900	LOC_Os02g10900.1	NA	04626(Plant-pathogen interaction)	K13459	NA	NB-ARC domain containing protein, expressed
LOC_Os02g11110	1.11239	0.725648	2.00363	5.76907	4.66018	5.3186	0.243949	-2.03535	2.1166e-06	5.7297e-05	down	LOC_Os02g11110	LOC_Os02g11110.2;LOC_Os02g11110.1	GO:0009813(flavonoid biosynthetic process);GO:0043231(intracellular membrane-bounded organelle);GO:0052696(flavonoid glucuronidation);GO:0080043(quercetin 3-O-glucosyltransferase activity);GO:0080044(quercetin 7-O-glucosyltransferase activity);GO:0080044(quercetin 7-O-glucosyltransferase activity)	00908(Zeatin biosynthesis);00908(Zeatin biosynthesis)	K13496	EC:2.4.1.-	flavonol-3-O-glycoside-7-O-glucosyltransferase 1, putative, expressed
LOC_Os02g11130	0.726228	0.278326	1.69521	4.61552	6.90331	2.47892	0.192871	-2.37429	0.000224465	0.00324613	down	LOC_Os02g11130	LOC_Os02g11130.1	GO:0009813(flavonoid biosynthetic process);GO:0043231(intracellular membrane-bounded organelle);GO:0052696(flavonoid glucuronidation);GO:0080043(quercetin 3-O-glucosyltransferase activity);GO:0080044(quercetin 7-O-glucosyltransferase activity)	00908(Zeatin biosynthesis)	K13496	EC:2.4.1.-	cytokinin-O-glucosyltransferase 3, putative, expressed
LOC_Os02g11640	94.8274	97.0061	92.5186	26.4129	40.868	26.0054	3.04817	1.60794	1.43784e-09	8.47296e-08	up	LOC_Os02g11640	LOC_Os02g11640.1	GO:0009813(flavonoid biosynthetic process);GO:0043231(intracellular membrane-bounded organelle);GO:0052696(flavonoid glucuronidation);GO:0080043(quercetin 3-O-glucosyltransferase activity);GO:0080044(quercetin 7-O-glucosyltransferase activity)	00944(Flavone and flavonol biosynthesis)	K13496	EC:2.4.1.-	UDP-glucoronosyl and UDP-glucosyl transferase, putative, expressed
LOC_Os02g12420	1.32662	0.667956	0.449218	0.220754	0.027372	0.137675	6.33435	2.6632	8.78524e-06	0.000198183	up	LOC_Os02g12420	LOC_Os02g12420.1	GO:0004674(protein serine/threonine kinase activity);GO:0005524(ATP binding);GO:0005886(plasma membrane);GO:0006468(protein phosphorylation);GO:0007169(transmembrane receptor protein tyrosine kinase signaling pathway);GO:0016021(integral component of membrane);GO:0016301(kinase activity)	04626(Plant-pathogen interaction)	K13428	EC:2.7.11.1	receptor-like protein kinase precursor, putative, expressed
LOC_Os02g12440	0.891737	0.79131	0.404669	0.249247	0.21311	0.172742	3.28723	1.71687	0.000235071	0.00337863	up	LOC_Os02g12440	LOC_Os02g12440.1	GO:0005515(protein binding)	04626(Plant-pathogen interaction)	K13428	EC:2.7.11.1	receptor kinase, putative, expressed
LOC_Os02g12650	11.2321	9.86421	12.9377	25.8357	13.3792	31.9868	0.477995	-1.06493	0.00216513	0.0204865	down	LOC_Os02g12650	LOC_Os02g12650.1;LOC_Os02g12650.2	GO:0005737(cytoplasm);GO:0005886(plasma membrane);GO:0006508(proteolysis);GO:0008270(zinc ion binding);GO:0042277(peptide binding);GO:0043171(peptide catabolic process);GO:0070006(metalloaminopeptidase activity);GO:0070006(metalloaminopeptidase activity)	00480(Glutathione metabolism);00480(Glutathione metabolism)	K11140	EC:3.4.11.2	puromycin-sensitive aminopeptidase, putative, expressed
LOC_Os02g12790	19.8796	21.3564	17.2863	68.6408	90.0907	86.8474	0.238304	-2.06913	3.06812e-13	3.56746e-11	down	LOC_Os02g12790	LOC_Os02g12790.1	GO:0000977(RNA polymerase II regulatory region sequence-specific DNA binding);GO:0001085(RNA polymerase II transcription factor binding);GO:0001228(transcriptional activator activity, RNA polymerase II transcription regulatory region sequence-specific binding);GO:0003682(chromatin binding);GO:0005634(nucleus);GO:0005667(transcription factor complex);GO:0030154(cell differentiation)	NA	NA	NA	GATA zinc finger domain containing protein, expressed
LOC_Os02g12890	1.00845	1.22971	0.882177	2.69765	2.27071	2.99557	0.391808	-1.35178	0.00211612	0.0201328	down	LOC_Os02g12890	LOC_Os02g12890.1;LOC_Os02g12890.2	GO:0004497(monooxygenase activity);GO:0005506(iron ion binding);GO:0009926(auxin polar transport);GO:0009934(regulation of meristem structural organization);GO:0009963(positive regulation of flavonoid biosynthetic process);GO:0010223(secondary shoot formation);GO:0016021(integral component of membrane);GO:0016117(carotenoid biosynthetic process);GO:0016705(oxidoreductase activity, acting on paire…	00590(Arachidonic acid metabolism);00590(Arachidonic acid metabolism)	K01832	EC:5.3.99.5	cytochrome P450, putative, expressed
LOC_Os02g13360	1.03732	1.07092	0.969047	2.04999	1.73476	2.9089	0.459732	-1.12113	0.00553998	0.0435877	down	LOC_Os02g13360	LOC_Os02g13360.1	GO:0005737(cytoplasm);GO:0016791(phosphatase activity);GO:0044283(small molecule biosynthetic process)	NA	NA	NA	expressed protein
LOC_Os02g13430	3.06425	2.13392	1.54993	1.20153	0.080976	1.01278	2.93998	1.55581	0.00264174	0.0241013	up	LOC_Os02g13430	LOC_Os02g13430.1	GO:0004674(protein serine/threonine kinase activity);GO:0005524(ATP binding);GO:0005886(plasma membrane);GO:0006468(protein phosphorylation);GO:0016020(membrane);GO:0016021(integral component of membrane);GO:0016301(kinase activity)	04626(Plant-pathogen interaction)	K13420	EC:2.7.11.1	receptor-like protein kinase 5 precursor, putative, expressed
LOC_Os02g13460	1.92031	0.997545	0.785161	0.491937	0.0001	0.472775	3.83807	1.94038	0.0107227	0.0713676	up	LOC_Os02g13460	LOC_Os02g13460.1	GO:0005886(plasma membrane);GO:0006952(defense response);GO:0007165(signal transduction);GO:0010200(response to chitin);GO:0016021(integral component of membrane);GO:0016301(kinase activity);GO:0050832(defense response to fungus)	04075(Plant hormone signal transduction)	K13415	EC:2.7.10.1 2.7.11.1	receptor-like protein kinase 2 precursor, putative, expressed
LOC_Os02g13640	3.08397	3.43445	2.78708	6.96123	6.27285	7.43622	0.450187	-1.1514	0.00146345	0.0151913	down	LOC_Os02g13640	LOC_Os02g13640.1	GO:0005634(nucleus);GO:0008150(biological_process)	00520(Amino sugar and nucleotide sugar metabolism)	K00326	EC:1.6.2.2	protein phosphatase 1 regulatory subunit SDS22, putative, expressed
LOC_Os02g14440	3.61149	1.30091	1.01848	36.7937	7.61859	26.2399	0.0839446	-3.57442	1.6208e-10	1.20002e-08	down	LOC_Os02g14440	LOC_Os02g14440.2;LOC_Os02g14440.1	GO:0004601(peroxidase activity);GO:0005515(protein binding);GO:0005576(extracellular region);GO:0005618(cell wall);GO:0005794(Golgi apparatus);GO:0005829(cytosol);GO:0006979(response to oxidative stress);GO:0009809(lignin biosynthetic process);GO:0010089(xylem development);GO:0020037(heme binding);GO:0042744(hydrogen peroxide catabolic process);GO:0046872(metal ion binding);GO:0048046(apoplast);G…	00940(Phenylpropanoid biosynthesis);00940(Phenylpropanoid biosynthesis)	K00430	EC:1.11.1.7	peroxidase precursor, putative, expressed
LOC_Os02g15280	4.67417	4.15928	2.99363	8.11376	5.0833	13.6998	0.439721	-1.18534	0.0311118	0.155754	down	LOC_Os02g15280	LOC_Os02g15280.1	NA	NA	NA	NA	VQ domain containing protein, putative, expressed
LOC_Os02g15540	13.2832	8.80724	9.58786	22.063	21.3657	25.9946	0.456308	-1.13192	0.000383011	0.0050887	down	LOC_Os02g15540	LOC_Os02g15540.1	NA	NA	NA	NA	expressed protein
LOC_Os02g15800	3.54205	4.16906	2.52999	1.43665	1.49798	1.74046	2.19057	1.13131	0.00165244	0.0166251	up	LOC_Os02g15800	LOC_Os02g15800.1	NA	NA	NA	NA	expressed protein
LOC_Os02g15860	12.1665	47.7573	3.52506	0.085166	0.913351	1.25031	28.2143	4.81835	1.00292e-07	3.93113e-06	up	LOC_Os02g15860	LOC_Os02g15860.1	GO:0003674(molecular_function);GO:0005634(nucleus);GO:0008150(biological_process)	NA	NA	NA	expressed protein
LOC_Os02g15950	8.88265	6.84962	7.49231	2.5785	3.81326	3.08619	2.45038	1.293	2.26681e-07	8.18178e-06	up	LOC_Os02g15950	LOC_Os02g15950.1	GO:0004842(ubiquitin-protein transferase activity);GO:0019005(SCF ubiquitin ligase complex);GO:0031146(SCF-dependent proteasomal ubiquitin-dependent protein catabolic process)	NA	NA	NA	OsFBK5 - F-box domain and kelch repeat containing protein, expressed
LOC_Os02g16270	1.23227	1.15863	1.70001	1.02335	0.22549	0.710506	2.0879	1.06205	0.00269401	0.0245006	up	LOC_Os02g16270	LOC_Os02g16270.1;LOC_Os02g16270.2	GO:0005524(ATP binding);GO:0005634(nucleus);GO:0006952(defense response);GO:0043531(ADP binding);GO:0043531(ADP binding)	03040(Spliceosome);03040(Spliceosome)	K12818	EC:3.6.4.13	xa1, putative, expressed
LOC_Os02g16709	1.26365	0.844695	1.24166	4.39707	1.57314	2.93891	0.37602	-1.41112	0.00835415	0.0590517	down	LOC_Os02g16709	LOC_Os02g16709.1	GO:0004252(serine-type endopeptidase activity);GO:0006465(signal peptide processing);GO:0006627(protein processing involved in protein targeting to mitochondrion);GO:0009535(chloroplast thylakoid membrane);GO:0010027(thylakoid membrane organization);GO:0033108(mitochondrial respiratory chain complex assembly);GO:0042720(mitochondrial inner membrane peptidase complex)	03060(Protein export)	K03100	EC:3.4.21.89	peptidase, putative, expressed
LOC_Os02g17304	1.05487	1.06281	1.16191	1.794	4.30527	1.38301	0.438315	-1.18996	0.0210732	0.117772	down	LOC_Os02g17304	LOC_Os02g17304.1	GO:0005515(protein binding);GO:0042802(identical protein binding)	04626(Plant-pathogen interaction)	K13457	NA	resistance protein, putative, expressed
LOC_Os02g17534	3.56579	2.94964	3.76412	16.3036	8.38362	25.4596	0.204989	-2.28638	9.06207e-11	7.07209e-09	down	LOC_Os02g17534	LOC_Os02g17534.1	GO:0005794(Golgi apparatus);GO:0008417(fucosyltransferase activity);GO:0009832(plant-type cell wall biogenesis);GO:0009969(xyloglucan biosynthetic process)	NA	NA	NA	xyloglucan fucosyltransferase, putative, expressed
LOC_Os02g18080	4.06442	4.82406	8.29765	3.17946	0.578486	3.0603	2.52061	1.33377	0.00027855	0.00390127	up	LOC_Os02g18080	LOC_Os02g18080.1	GO:0005515(protein binding);GO:0005524(ATP binding);GO:0005576(extracellular region);GO:0006952(defense response);GO:0043531(ADP binding)	03040(Spliceosome)	K12818	EC:3.6.4.13	NB-ARC domain containing protein, expressed
LOC_Os02g18140	0.875754	0.711743	0.820028	0.282945	0.085129	0.659847	2.34213	1.22782	0.0111015	0.073321	up	LOC_Os02g18140	LOC_Os02g18140.1	GO:0005515(protein binding);GO:0005524(ATP binding);GO:0005576(extracellular region);GO:0006952(defense response);GO:0043531(ADP binding)	04626(Plant-pathogen interaction)	K13457	NA	NBS type disease resistance protein, putative, expressed
LOC_Os02g18540	1.56231	1.92997	1.41993	3.22043	2.86567	5.53113	0.422838	-1.24182	0.0177414	0.103947	down	LOC_Os02g18540	LOC_Os02g18540.1	GO:0003674(molecular_function);GO:0005886(plasma membrane);GO:0008150(biological_process);GO:0016021(integral component of membrane)	NA	NA	NA	uncharacterized Cys-rich domain containing protein, putative, expressed
LOC_Os02g18670	0.984321	0.863477	1.14478	0.669005	0.309467	0.440303	2.10927	1.07674	0.0014408	0.0150192	up	LOC_Os02g18670	LOC_Os02g18670.1	GO:0005524(ATP binding);GO:0005774(vacuolar membrane);GO:0008559(xenobiotic-transporting ATPase activity);GO:0016021(integral component of membrane);GO:0042626(ATPase activity, coupled to transmembrane movement of substances);GO:0051707(response to other organism)	02010(ABC transporters)	K05665	NA	ABC transporter family protein, putative, expressed
LOC_Os02g18940	0.663049	0.682606	0.913238	4.89717	2.29239	4.94803	0.186107	-2.42579	1.46551e-06	4.14869e-05	down	LOC_Os02g18940	LOC_Os02g18940.1	GO:0003674(molecular_function);GO:0008150(biological_process);GO:0009507(chloroplast)	NA	NA	NA	expressed protein
LOC_Os02g19700	12.6776	5.73832	19.1371	0.0001	0.0001	0.0001	125177	16.9336	3.8165e-22	1.32242e-19	up	LOC_Os02g19700	LOC_Os02g19700.1	NA	NA	NA	NA	hypothetical protein
LOC_Os02g19820	10.4923	13.6401	5.57496	29.9866	17.0766	20.8485	0.437442	-1.19284	0.00194914	0.0189713	down	LOC_Os02g19820	LOC_Os02g19820.1	GO:0005887(integral component of plasma membrane);GO:0051119(sugar transmembrane transporter activity)	NA	NA	NA	nodulin MtN3 family protein, putative, expressed
LOC_Os02g21009	16.7744	12.2544	18.2793	0.919751	4.09234	0.608834	8.41644	3.07321	2.39758e-07	8.54693e-06	up	LOC_Os02g21009	LOC_Os02g21009.1;LOC_Os02g21009.2	GO:0005515(protein binding);GO:0005773(vacuole);GO:0005774(vacuolar membrane);GO:0006793(phosphorus metabolic process);GO:0006812(cation transport);GO:0006814(sodium ion transport);GO:0006874(cellular calcium ion homeostasis);GO:0006882(cellular zinc ion homeostasis);GO:0009624(response to nematode);GO:0009705(plant-type vacuole membrane);GO:0010351(lithium ion transport);GO:0015368(calcium:catio…	NA	NA	NA	sodium/calcium exchanger protein, putative, expressed
LOC_Os02g21340	37.0419	33.0663	21.8015	11.3005	13.0936	16.0419	2.27297	1.18458	2.15508e-07	7.84386e-06	up	LOC_Os02g21340	LOC_Os02g21340.1	GO:0005886(plasma membrane);GO:0016021(integral component of membrane);GO:0042626(ATPase activity, coupled to transmembrane movement of substances)	02010(ABC transporters)	K05681	NA	ABC-2 type transporter family protein, expressed
LOC_Os02g21350	7.84161	6.29743	4.25634	2.0582	3.46909	3.47839	2.04264	1.03044	0.00497879	0.0400267	up	LOC_Os02g21350	LOC_Os02g21350.1	GO:0005886(plasma membrane);GO:0016021(integral component of membrane);GO:0042626(ATPase activity, coupled to transmembrane movement of substances)	NA	NA	NA	pleiotropic drug resistance protein 5, putative, expressed
LOC_Os02g21700	6.77202	11.244	4.66359	19.7426	30.4974	17.5184	0.334712	-1.57901	0.0001038	0.00169495	down	LOC_Os02g21700	LOC_Os02g21700.1	GO:0004702(receptor signaling protein serine/threonine kinase activity);GO:0005737(cytoplasm)	04626(Plant-pathogen interaction)	K13414	EC:2.7.11.25	STE_MEKK_ste11_MAP3K.8 - STE kinases include homologs to sterile 7, sterile 11 and sterile 20 from yeast, expressed
LOC_Os02g21810	13.7285	15.7313	6.87885	1.40666	1.06604	2.79884	6.89337	2.78521	3.00971e-15	4.91917e-13	up	LOC_Os02g21810	LOC_Os02g21810.1	GO:0005783(endoplasmic reticulum);GO:0005886(plasma membrane);GO:0008398(sterol 14-demethylase activity);GO:0016126(sterol biosynthetic process)	00100(Steroid biosynthesis)	K05917	EC:1.14.13.70	cytochrome P450 51, putative, expressed
LOC_Os02g22020	0.256301	0.391962	0.42236	0.77767	1.0543	1.07279	0.368575	-1.43997	0.0150044	0.0921163	down	LOC_Os02g22020	LOC_Os02g22020.1	GO:0003677(DNA binding);GO:0003700(transcription factor activity, sequence-specific DNA binding);GO:0005634(nucleus);GO:0006351(transcription, DNA-templated);GO:0006355(regulation of transcription, DNA-templated)	04075(Plant hormone signal transduction)	K14491	NA	MYB family transcription factor, putative, expressed
LOC_Os02g22160	0.533611	0.380424	0.299203	1.69081	0.105496	4.87222	0.181935	-2.4585	0.00853515	0.0599641	down	LOC_Os02g22160	LOC_Os02g22160.1	GO:0008375(acetylglucosaminyltransferase activity);GO:0016021(integral component of membrane);GO:0016757(transferase activity, transferring glycosyl groups)	04144(Endocytosis)	K12471	NA	DNA binding protein, putative, expressed
LOC_Os02g24100	8.67848	7.09339	9.21176	31.3148	17.4855	26.6287	0.33122	-1.59414	3.4024e-06	8.68139e-05	down	LOC_Os02g24100	LOC_Os02g24100.1	NA	NA	NA	NA	expressed protein
LOC_Os02g26210	5.78974	13.9213	17.137	1.43314	2.64855	2.16648	5.89741	2.56008	5.77315e-10	3.73208e-08	up	LOC_Os02g26210	LOC_Os02g26210.1	GO:0003674(molecular_function);GO:0005634(nucleus);GO:0009739(response to gibberellin);GO:0009911(positive regulation of flower development);GO:0010228(vegetative to reproductive phase transition of meristem)	03015(mRNA surveillance pathway)	K14416	NA	flowering promoting factor-like 1, putative, expressed
LOC_Os02g27310	4.76798	4.83788	3.50564	2.75357	1.22651	2.5009	2.02308	1.01655	0.000170231	0.00260075	up	LOC_Os02g27310	LOC_Os02g27310.1	GO:0004674(protein serine/threonine kinase activity);GO:0005886(plasma membrane);GO:0006468(protein phosphorylation);GO:0006952(defense response);GO:0009506(plasmodesma)	00520(Amino sugar and nucleotide sugar metabolism)	K01183	EC:3.2.1.14	TKL_IRAK_DUF26-lc.6 - DUF26 kinases have homology to DUF26 containing loci, expressed
LOC_Os02g27490	8.14975	10.3817	7.88328	5.01581	2.10956	2.48363	2.74896	1.45889	6.52549e-08	2.6601e-06	up	LOC_Os02g27490	LOC_Os02g27490.2;LOC_Os02g27490.1;LOC_Os02g27490.3	GO:0005342(organic acid transmembrane transporter activity);GO:0005887(integral component of plasma membrane);GO:0005887(integral component of plasma membrane)	NA	NA	NA	bile acid sodium symporter family protein, putative, expressed
LOC_Os02g28170	1.17967	1.21287	2.56071	5.3497	4.74449	6.41111	0.300101	-1.73648	4.61368e-05	0.000840825	down	LOC_Os02g28170	LOC_Os02g28170.1	GO:0005737(cytoplasm);GO:0009636(response to toxic substance);GO:0016740(transferase activity);GO:0050736(O-malonyltransferase activity)	00944(Flavone and flavonol biosynthesis);00943(Isoflavonoid biosynthesis)	K13264	EC:2.3.1.115	transferase family protein, putative, expressed
LOC_Os02g28340	1.21544	1.69367	0.695806	0.026053	0.127412	0.0001	23.4748	4.55304	2.63421e-07	9.33287e-06	up	LOC_Os02g28340	LOC_Os02g28340.1	GO:0016420(malonyltransferase activity)	00944(Flavone and flavonol biosynthesis);00943(Isoflavonoid biosynthesis)	K13264	EC:2.3.1.115	transferase family protein, putative, expressed
LOC_Os02g28980	16.1893	21.5955	8.36074	34.1206	24.1992	43.9502	0.451213	-1.14812	0.00344592	0.0297166	down	LOC_Os02g28980	LOC_Os02g28980.1	GO:0003755(peptidyl-prolyl cis-trans isomerase activity);GO:0005528(FK506 binding);GO:0005789(endoplasmic reticulum membrane);GO:0061077(chaperone-mediated protein folding)	03030(DNA replication);03420(Nucleotide excision repair);03430(Mismatch repair);03440(Homologous recombination)	K07466	NA	peptidyl-prolyl isomerase, putative, expressed
LOC_Os02g29210	0.484336	0.237686	0.390379	0.500447	4.12625	0.458638	0.218747	-2.19267	0.00583841	0.0452372	down	LOC_Os02g29210	LOC_Os02g29210.1;LOC_Os02g29210.3;LOC_Os02g29210.2;LOC_Os02g29210.4	GO:0005575(cellular_component);GO:0008150(biological_process);GO:0005622(intracellular);GO:0016567(protein ubiquitination);GO:0035556(intracellular signal transduction);GO:0035556(intracellular signal transduction)	04626(Plant-pathogen interaction);04144(Endocytosis);04144(Endocytosis)	K12795;K12489	NA	ankyrin, putative, expressed
LOC_Os02g29480	3.88367	3.7638	2.6544	7.59251	5.23158	9.00095	0.472021	-1.08308	0.00299465	0.0265927	down	LOC_Os02g29480	LOC_Os02g29480.1	GO:0000166(nucleotide binding);GO:0003676(nucleic acid binding);GO:0003723(RNA binding);GO:0005622(intracellular);GO:0006810(transport);GO:0006913(nucleocytoplasmic transport);GO:0009737(response to abscisic acid)	NA	NA	NA	RNA-binding protein-like, putative, expressed
LOC_Os02g30110	3.08734	2.33758	5.59727	2.63306	1.03878	1.43961	2.15637	1.10861	0.00159956	0.0162822	up	LOC_Os02g30110	LOC_Os02g30110.1	GO:0016020(membrane);GO:0016709(oxidoreductase activity, acting on paired donors, with incorporation or reduction of molecular oxygen, NAD(P)H as one donor, and incorporation of one atom of oxygen);GO:0042343(indole glucosinolate metabolic process);GO:0044550(secondary metabolite biosynthetic process);GO:0098542(defense response to other organism)	00903(Limonene and pinene degradation);00945(Stilbenoid, diarylheptanoid and gingerol biosynthesis)	K00517	NA	cytochrome P450, putative, expressed
LOC_Os02g30650	11.043	8.06338	8.64409	20.4173	22.873	27.7176	0.390808	-1.35547	3.77974e-06	9.47671e-05	down	LOC_Os02g30650	LOC_Os02g30650.1;LOC_Os02g30650.2	GO:0005737(cytoplasm);GO:0030001(metal ion transport);GO:0046914(transition metal ion binding);GO:0046916(cellular transition metal ion homeostasis);GO:0046916(cellular transition metal ion homeostasis)	NA	NA	NA	heavy metal-associated domain containing protein, expressed
LOC_Os02g30900	4.12019	5.42863	4.0299	8.29153	7.8166	11.145	0.498244	-1.00508	0.00303851	0.0268994	down	LOC_Os02g30900	LOC_Os02g30900.1	GO:0002221(pattern recognition receptor signaling pathway);GO:0004672(protein kinase activity);GO:0004674(protein serine/threonine kinase activity);GO:0005515(protein binding);GO:0005524(ATP binding);GO:0005886(plasma membrane);GO:0006952(defense response);GO:0009816(defense response to bacterium, incompatible interaction);GO:0016301(kinase activity);GO:0042742(defense response to bacterium);GO:0…	04626(Plant-pathogen interaction)	K13430	EC:2.7.11.1	protein kinase domain containing protein, expressed
LOC_Os02g31030	1.5637	2.27994	2.26134	6.90193	19.454	13.7357	0.152276	-2.71524	4.646e-10	3.11984e-08	down	LOC_Os02g31030	LOC_Os02g31030.1;LOC_Os02g31030.2	GO:0008889(glycerophosphodiester phosphodiesterase activity);GO:0030643(cellular phosphate ion homeostasis);GO:0046475(glycerophospholipid catabolic process);GO:0046475(glycerophospholipid catabolic process)	00564(Glycerophospholipid metabolism);00564(Glycerophospholipid metabolism)	K18696	EC:3.1.4.46	glycerophosphoryl diester phosphodiesterase family protein, putative, expressed
LOC_Os02g32450	6.4564	7.17805	6.98369	2.92462	3.63524	2.91714	2.1756	1.12141	0.000556331	0.00691423	up	LOC_Os02g32450	LOC_Os02g32450.1	NA	NA	NA	NA	expressed protein
LOC_Os02g32490	0.40303	0.299443	0.286688	0.906629	0.377675	1.16155	0.404424	-1.30606	0.0374706	0.17725	down	LOC_Os02g32490	LOC_Os02g32490.1;LOC_Os02g32490.2	GO:0003987(acetate-CoA ligase activity);GO:0005524(ATP binding);GO:0005829(cytosol);GO:0006083(acetate metabolic process);GO:0006631(fatty acid metabolic process);GO:0009507(chloroplast);GO:0009514(glyoxysome);GO:0009570(chloroplast stroma);GO:0016208(AMP binding);GO:0019427(acetyl-CoA biosynthetic process from acetate);GO:0019427(acetyl-CoA biosynthetic process from acetate)	01200(Carbon metabolism);00010(Glycolysis / Gluconeogenesis);00620(Pyruvate metabolism);00640(Propanoate metabolism);00640(Propanoate metabolism)	K01895	EC:6.2.1.1	AMP-binding enzyme, putative, expressed
LOC_Os02g32520	4.16756	8.32885	20.1821	28.3114	16.2243	46.4233	0.359267	-1.47687	0.00777506	0.055963	down	LOC_Os02g32520	LOC_Os02g32520.1;LOC_Os02g32520.2	GO:0034605(cellular response to heat);GO:0034605(cellular response to heat)	NA	NA	NA	ERD1 protein, chloroplast precursor, putative, expressed
LOC_Os02g32550	0.251683	0.202502	0.219315	0.507027	1.02282	0.745756	0.295966	-1.7565	0.00428614	0.0355499	down	LOC_Os02g32550	LOC_Os02g32550.1	GO:0003674(molecular_function);GO:0005634(nucleus);GO:0008150(biological_process)	NA	NA	NA	expressed protein
LOC_Os02g32590	0.344025	0.180448	0.226599	0.469852	1.85354	0.782378	0.241831	-2.04793	0.00232859	0.0217763	down	LOC_Os02g32590	LOC_Os02g32590.1;LOC_Os02g32590.2	GO:0003677(DNA binding);GO:0003700(transcription factor activity, sequence-specific DNA binding);GO:0005634(nucleus);GO:0006351(transcription, DNA-templated);GO:0006355(regulation of transcription, DNA-templated);GO:0009408(response to heat);GO:0010200(response to chitin);GO:0043565(sequence-specific DNA binding);GO:0043565(sequence-specific DNA binding)	NA	NA	NA	HSF-type DNA-binding domain containing protein, expressed
LOC_Os02g32610	12.6138	12.769	13.6232	71.0224	48.8959	76.4126	0.198675	-2.33152	2.52114e-19	6.71981e-17	down	LOC_Os02g32610	LOC_Os02g32610.3;LOC_Os02g32610.4;LOC_Os02g32610.2	GO:0001666(response to hypoxia);GO:0004674(protein serine/threonine kinase activity);GO:0004712(protein serine/threonine/tyrosine kinase activity);GO:0005515(protein binding);GO:0005524(ATP binding);GO:0005634(nucleus);GO:0005789(endoplasmic reticulum membrane);GO:0009686(gibberellin biosynthetic process);GO:0009723(response to ethylene);GO:0009744(response to sucrose);GO:0009750(response to fruc…	04075(Plant hormone signal transduction);04075(Plant hormone signal transduction)	K14510	EC:2.7.11.1	protein kinase domain containing protein, expressed
LOC_Os02g32615	0.095802	0.244162	0.035123	1.68895	1.11851	1.85279	0.0804865	-3.63511	5.62109e-07	1.82712e-05	down	LOC_Os02g32615	LOC_Os02g32615.1	NA	NA	NA	NA	expressed protein
LOC_Os02g32690	0.568629	0.410924	2.93058	0.386171	0.12648	0.169603	5.7312	2.51884	4.84234e-05	0.000875716	up	LOC_Os02g32690	LOC_Os02g32690.1;LOC_Os02g32690.2	GO:0005886(plasma membrane);GO:0016021(integral component of membrane);GO:0042626(ATPase activity, coupled to transmembrane movement of substances);GO:0042626(ATPase activity, coupled to transmembrane movement of substances)	02010(ABC transporters);02010(ABC transporters)	K05681	NA	pleiotropic drug resistance protein 15, putative, expressed
LOC_Os02g32814	54.3931	272.385	42.8106	31.5007	42.294	59.5298	2.7721	1.47098	0.00181739	0.0179541	up	LOC_Os02g32814	LOC_Os02g32814.1	GO:0005215(transporter activity);GO:0005623(cell);GO:0005886(plasma membrane);GO:0006811(ion transport);GO:0006873(cellular ion homeostasis);GO:0008308(voltage-gated anion channel activity);GO:0016021(integral component of membrane);GO:0055085(transmembrane transport)	03013(RNA transport)	K14292	EC:2.1.1.-	heavy metal-associated domain containing protein, expressed
LOC_Os02g32980	7.69543	10.6776	8.39289	38.365	34.0904	53.6211	0.212299	-2.23583	1.42651e-15	2.35374e-13	down	LOC_Os02g32980	LOC_Os02g32980.1	GO:0005618(cell wall);GO:0033609(oxalate metabolic process);GO:0046564(oxalate decarboxylase activity)	NA	NA	NA	Cupin domain containing protein, expressed
LOC_Os02g33020	1.54929	1.55332	1.60106	3.80611	5.32902	3.16766	0.382325	-1.38713	0.00439553	0.0362631	down	LOC_Os02g33020	LOC_Os02g33020.1	GO:0008150(biological_process);GO:0009507(chloroplast);GO:0009535(chloroplast thylakoid membrane);GO:0010287(plastoglobule)	NA	NA	NA	SOUL heme-binding protein, putative, expressed
LOC_Os02g33060	1.01525	0.971545	0.918741	0.872544	0.138941	0.259211	2.28657	1.19318	0.0221606	0.122193	up	LOC_Os02g33060	LOC_Os02g33060.1;LOC_Os02g33060.2	NA	NA	NA	NA	expressed protein
LOC_Os02g33610	5.23996	2.6539	4.43101	12.0576	7.04478	11.2733	0.405748	-1.30135	0.000146525	0.00229111	down	LOC_Os02g33610	LOC_Os02g33610.1;LOC_Os02g33610.2	GO:0003677(DNA binding);GO:0003723(RNA binding);GO:0003824(catalytic activity);GO:0009507(chloroplast);GO:0009658(chloroplast organization);GO:0009793(embryo development ending in seed dormancy);GO:0009942(longitudinal axis specification);GO:0046872(metal ion binding);GO:0060918(auxin transport);GO:0060918(auxin transport)	NA	NA	NA	metallo-beta-lactamase, putative, expressed
LOC_Os02g33680	9.19209	11.2958	5.57475	15.4496	10.6616	31.4511	0.452773	-1.14314	0.0103638	0.0692842	down	LOC_Os02g33680	LOC_Os02g33680.1	GO:0004842(ubiquitin-protein transferase activity);GO:0005737(cytoplasm);GO:0009506(plasmodesma);GO:0010200(response to chitin);GO:0016567(protein ubiquitination);GO:0016874(ligase activity);GO:0070696(transmembrane receptor protein serine/threonine kinase binding)	04140(Regulation of autophagy)	K08332	NA	U-box domain containing protein, expressed
LOC_Os02g33710	8.84408	10.0741	9.39757	36.1508	21.5932	36.6473	0.299983	-1.73705	1.78159e-10	1.31345e-08	down	LOC_Os02g33710	LOC_Os02g33710.1	GO:0005829(cytosol);GO:0005886(plasma membrane);GO:0006520(cellular amino acid metabolic process);GO:0006580(ethanolamine metabolic process);GO:0009793(embryo development ending in seed dormancy);GO:0016831(carboxy-lyase activity);GO:0019752(carboxylic acid metabolic process);GO:0030170(pyridoxal phosphate binding)	00340(Histidine metabolism)	K01590	EC:4.1.1.22	decarboxylase, putative, expressed
LOC_Os02g33770	4.59808	3.56662	3.78486	17.0968	17.0925	21.2584	0.21551	-2.21417	5.15795e-16	9.21252e-14	down	LOC_Os02g33770	LOC_Os02g33770.1	GO:0003674(molecular_function);GO:0005634(nucleus);GO:0008150(biological_process)	NA	NA	NA	homeodomain, putative, expressed
LOC_Os02g33780	0.250821	0.0001	0.097424	0.756398	0.306848	1.12906	0.158894	-2.65386	0.00684419	0.0509564	down	LOC_Os02g33780	LOC_Os02g33780.1	NA	NA	NA	NA	serine-aspartate repeat-containing protein I precursor, putative, expressed
LOC_Os02g34580	7.06833	4.94493	3.45075	3.1908	0.678409	2.63641	2.37702	1.24915	0.000635558	0.00770542	up	LOC_Os02g34580	LOC_Os02g34580.1	GO:0005887(integral component of plasma membrane);GO:0008519(ammonium transmembrane transporter activity);GO:0015695(organic cation transport);GO:0019740(nitrogen utilization);GO:0072488(ammonium transmembrane transport)	NA	NA	NA	ammonium transporter protein, putative, expressed
LOC_Os02g34860	4.60655	9.62596	2.20244	0.454413	0.999797	0.383998	8.94075	3.1604	1.91648e-08	8.83061e-07	up	LOC_Os02g34860	LOC_Os02g34860.1	GO:0000785(chromatin);GO:0003682(chromatin binding);GO:0005085(guanyl-nucleotide exchange factor activity);GO:0005515(protein binding);GO:0005634(nucleus);GO:0005737(cytoplasm);GO:0005829(cytosol);GO:0009411(response to UV);GO:0009649(entrainment of circadian clock);GO:0009881(photoreceptor activity);GO:0010224(response to UV-B);GO:0018298(protein-chromophore linkage);GO:0042803(protein homodimer…	04120(Ubiquitin mediated proteolysis)	K10615	EC:2.3.2.26	Regulator of chromosome condensation domain containing protein, expressed
LOC_Os02g35000	1.44236	2.28216	1.4606	0.757675	0.572609	1.05645	2.17247	1.11934	0.0016315	0.0164719	up	LOC_Os02g35000	LOC_Os02g35000.1	GO:0005737(cytoplasm);GO:0006457(protein folding)	04141(Protein processing in endoplasmic reticulum)	K09517	NA	chaperone protein dnaJ 10, putative, expressed
LOC_Os02g35160	3.70705	4.68201	4.44894	12.6268	11.315	13.6387	0.341614	-1.54956	9.13178e-09	4.54621e-07	down	LOC_Os02g35160	LOC_Os02g35160.1;LOC_Os02g35160.2	GO:0003743(translation initiation factor activity);GO:0006413(translational initiation);GO:0006413(translational initiation)	00640(Propanoate metabolism);00280(Valine, leucine and isoleucine degradation);00280(Valine, leucine and isoleucine degradation)	K09699	EC:2.3.1.168	ligatin, putative, expressed
LOC_Os02g35329	0.794838	1.49261	2.91965	0.82094	0.528985	1.05863	2.16191	1.11231	0.0148718	0.0914639	up	LOC_Os02g35329	LOC_Os02g35329.1	GO:0043161(proteasome-mediated ubiquitin-dependent protein catabolic process);GO:0061630(ubiquitin protein ligase activity)	00380(Tryptophan metabolism)	K11816	EC:1.14.13.168	RING-H2 finger protein ATL3F, putative, expressed
LOC_Os02g36000	10.3824	11.5011	5.24887	0.916596	0.1678	0.491335	17.2189	4.10592	4.26254e-14	5.76796e-12	up	LOC_Os02g36000	LOC_Os02g36000.1	NA	NA	NA	NA	zinc finger protein, putative, expressed
LOC_Os02g36150	7.3788	10.227	4.37046	0.635206	0.48274	0.572716	12.9986	3.70029	1.07182e-22	4.12653e-20	up	LOC_Os02g36150	LOC_Os02g36150.1	GO:0016020(membrane);GO:0016102(diterpenoid biosynthetic process);GO:0016709(oxidoreductase activity, acting on paired donors, with incorporation or reduction of molecular oxygen, NAD(P)H as one donor, and incorporation of one atom of oxygen);GO:0036201(ent-isokaurene C2-hydroxylase activity);GO:0044550(secondary metabolite biosynthetic process);GO:0055114(oxidation-reduction process)	00904(Diterpenoid biosynthesis)	K16083	EC:1.14.13.143	cytochrome P450, putative, expressed
LOC_Os02g36210	16.0684	22.4662	9.31981	0.617179	0.059755	0.519481	39.9982	5.32186	4.9474e-21	1.5306e-18	up	LOC_Os02g36210	LOC_Os02g36210.1	GO:0009685(gibberellin metabolic process)	00904(Diterpenoid biosynthesis)	K04120	EC:5.5.1.13	ent-kaurene synthase, chloroplast precursor, putative, expressed
LOC_Os02g36220	4.03499	3.48537	1.51644	0.0001	0.0001	0.078741	114.475	6.83889	1.82861e-14	2.66224e-12	up	LOC_Os02g36220	LOC_Os02g36220.1;LOC_Os02g36220.2	GO:0000287(magnesium ion binding);GO:0009507(chloroplast);GO:0009536(plastid);GO:0009570(chloroplast stroma);GO:0009686(gibberellin biosynthetic process);GO:0009740(gibberellic acid mediated signaling pathway);GO:0009899(ent-kaurene synthase activity);GO:0009899(ent-kaurene synthase activity)	00904(Diterpenoid biosynthesis);00904(Diterpenoid biosynthesis)	K14038	EC:4.2.3.30	terpene synthase, putative, expressed
LOC_Os02g36264	1.38589	1.97785	0.811669	1.05869	0.250631	0.61309	2.17196	1.119	0.00575227	0.0446897	up	LOC_Os02g36264	LOC_Os02g36264.1	GO:0000287(magnesium ion binding);GO:0009507(chloroplast);GO:0009536(plastid);GO:0009570(chloroplast stroma);GO:0009686(gibberellin biosynthetic process);GO:0009740(gibberellic acid mediated signaling pathway);GO:0009899(ent-kaurene synthase activity)	00904(Diterpenoid biosynthesis)	K16082	EC:4.2.3.103	terpene synthase, putative, expressed
LOC_Os02g36740	1.01012	1.33781	1.20417	2.95071	2.4673	2.7374	0.435552	-1.19908	0.00862586	0.0604788	down	LOC_Os02g36740	LOC_Os02g36740.2;LOC_Os02g36740.3;LOC_Os02g36740.5;LOC_Os02g36740.8;LOC_Os02g36740.1;LOC_Os02g36740.4;LOC_Os02g36740.7	GO:0005737(cytoplasm);GO:0008270(zinc ion binding);GO:0016021(integral component of membrane);GO:0016021(integral component of membrane)	04141(Protein processing in endoplasmic reticulum);04141(Protein processing in endoplasmic reticulum)	K10661	EC:2.3.2.27	zinc finger, C3HC4 type, putative, expressed
LOC_Os02g36770	1.88189	1.26413	1.29661	3.23745	3.19467	3.63175	0.441444	-1.1797	0.00587027	0.0453535	down	LOC_Os02g36770	LOC_Os02g36770.1	GO:0000139(Golgi membrane);GO:0005794(Golgi apparatus);GO:0006486(protein glycosylation);GO:0010488(UDP-galactose:N-glycan beta-1,3-galactosyltransferase activity);GO:0010493(Lewis a epitope biosynthetic process);GO:0016021(integral component of membrane);GO:0016757(transferase activity, transferring glycosyl groups);GO:0016758(transferase activity, transferring hexosyl groups);GO:0030246(carbohy…	NA	NA	NA	galactosyltransferase family protein, putative, expressed
LOC_Os02g36990	2.21685	1.963	1.92998	4.99317	4.23798	5.16907	0.424287	-1.23689	0.00482705	0.0390788	down	LOC_Os02g36990	LOC_Os02g36990.1	GO:0003777(microtubule motor activity);GO:0005737(cytoplasm);GO:0005875(microtubule associated complex);GO:0007017(microtubule-based process);GO:0031514(motile cilium)	NA	NA	NA	dynein light chain type 1 family protein, putative, expressed
LOC_Os02g37180	0.688033	0.505718	0.152265	2.23658	0.212115	3.87845	0.212737	-2.23286	0.0184549	0.107005	down	LOC_Os02g37180	LOC_Os02g37180.1	GO:0005737(cytoplasm);GO:0030001(metal ion transport);GO:0046914(transition metal ion binding);GO:0046916(cellular transition metal ion homeostasis)	NA	NA	NA	expressed protein
LOC_Os02g37200	0.686931	4.70834	1.49082	8.5173	2.99363	10.4373	0.313743	-1.67235	0.0400029	0.186154	down	LOC_Os02g37200	LOC_Os02g37200.1	NA	NA	NA	NA	hydrophobin, putative, expressed
LOC_Os02g37590	0.323163	0.102599	0.158494	0.603277	0.767865	1.07941	0.238418	-2.06843	0.000835686	0.00969094	down	LOC_Os02g37590	LOC_Os02g37590.1	GO:0005886(plasma membrane);GO:0006071(glycerol metabolic process);GO:0006629(lipid metabolic process);GO:0008889(glycerophosphodiester phosphodiesterase activity);GO:0009505(plant-type cell wall);GO:0009932(cell tip growth);GO:0010026(trichome differentiation);GO:0010053(root epidermal cell differentiation);GO:0010442(guard cell morphogenesis);GO:0016301(kinase activity);GO:0031225(anchored comp…	00564(Glycerophospholipid metabolism)	K01126	EC:3.1.4.46	glycerophosphoryl diester phosphodiesterase family protein, putative, expressed
LOC_Os02g37610	14.3172	16.4441	11.9586	8.04962	5.66103	6.94748	2.06795	1.0482	1.05694e-06	3.13553e-05	up	LOC_Os02g37610	LOC_Os02g37610.1	NA	NA	NA	NA	expressed protein
LOC_Os02g37910	0.335585	0.28435	0.387617	0.632608	0.968055	0.715617	0.434987	-1.20096	0.0460538	0.204638	down	LOC_Os02g37910	LOC_Os02g37910.1	GO:0004568(chitinase activity);GO:0005576(extracellular region);GO:0006032(chitin catabolic process);GO:0008061(chitin binding)	00790(Folate biosynthesis)	K01113	EC:3.1.3.1	expressed protein
LOC_Os02g38120	5.70461	6.37632	2.50614	0.457518	0.836612	0.262508	9.37088	3.22818	1.51883e-10	1.13912e-08	up	LOC_Os02g38120	LOC_Os02g38120.1	GO:0004871(signal transducer activity);GO:0005886(plasma membrane);GO:0009416(response to light stimulus);GO:0009958(positive gravitropism);GO:0016567(protein ubiquitination);GO:0071944(cell periphery)	00902(Monoterpenoid biosynthesis)	K15095	EC:1.1.1.208	BTBN3 - Bric-a-Brac, Tramtrack, Broad Complex BTB domain with non-phototropic hypocotyl 3 NPH3 domain, expressed
LOC_Os02g38840	1.88387	1.85314	1.58828	4.54788	1.66807	4.47152	0.498275	-1.00498	0.0408293	0.188581	down	LOC_Os02g38840	LOC_Os02g38840.1;LOC_Os02g38840.2	GO:0004345(glucose-6-phosphate dehydrogenase activity);GO:0005737(cytoplasm);GO:0005829(cytosol);GO:0006006(glucose metabolic process);GO:0009051(pentose-phosphate shunt, oxidative branch);GO:0050661(NADP binding);GO:0055114(oxidation-reduction process);GO:0055114(oxidation-reduction process)	01200(Carbon metabolism);00030(Pentose phosphate pathway);00480(Glutathione metabolism);00480(Glutathione metabolism)	K00036	EC:1.1.1.49 1.1.1.363	glucose-6-phosphate 1-dehydrogenase, cytoplasmic isoform, putative, expressed
LOC_Os02g38920	77.5916	70.0394	70.4846	267.854	233.172	422.476	0.236183	-2.08202	2.50113e-13	2.94776e-11	down	LOC_Os02g38920	LOC_Os02g38920.1	GO:0003677(DNA binding);GO:0004365(glyceraldehyde-3-phosphate dehydrogenase (NAD+) (phosphorylating) activity);GO:0005507(copper ion binding);GO:0005634(nucleus);GO:0005737(cytoplasm);GO:0005739(mitochondrion);GO:0005740(mitochondrial envelope);GO:0005774(vacuolar membrane);GO:0005794(Golgi apparatus);GO:0005829(cytosol);GO:0005886(plasma membrane);GO:0006094(gluconeogenesis);GO:0006096(glycolyti…	01200(Carbon metabolism);01230(Biosynthesis of amino acids);00010(Glycolysis / Gluconeogenesis);00710(Carbon fixation in photosynthetic organisms)	K00134	EC:1.2.1.12	glyceraldehyde-3-phosphate dehydrogenase, putative, expressed
LOC_Os02g39140	2.24705	2.82031	3.36221	26.563	19.9801	30.7432	0.109069	-3.19668	9.12157e-29	5.44935e-26	down	LOC_Os02g39140	LOC_Os02g39140.1;LOC_Os02g39140.2	GO:0001046(core promoter sequence-specific DNA binding);GO:0001228(transcriptional activator activity, RNA polymerase II transcription regulatory region sequence-specific binding);GO:0005634(nucleus);GO:0006366(transcription from RNA polymerase II promoter);GO:0006366(transcription from RNA polymerase II promoter)	04075(Plant hormone signal transduction);04712(Circadian rhythm - plant);04712(Circadian rhythm - plant)	K12126	NA	helix-loop-helix DNA-binding domain containing protein, expressed
LOC_Os02g39330	10.3686	8.60231	6.28392	3.05652	3.28111	4.37143	2.35827	1.23773	1.46708e-05	0.000310724	up	LOC_Os02g39330	LOC_Os02g39330.1	GO:0000272(polysaccharide catabolic process);GO:0004568(chitinase activity);GO:0005576(extracellular region);GO:0005618(cell wall);GO:0006032(chitin catabolic process);GO:0006952(defense response);GO:0008061(chitin binding);GO:0009611(response to wounding);GO:0009617(response to bacterium);GO:0009626(plant-type hypersensitive response);GO:0010262(somatic embryogenesis);GO:0016998(cell wall macrom…	00520(Amino sugar and nucleotide sugar metabolism)	K01183	EC:3.2.1.14	CHIT1 - Chitinase family protein precursor, expressed
LOC_Os02g39570	17.9605	14.3199	13.1376	49.8798	36.3689	62.137	0.30608	-1.70802	7.82299e-10	4.8753e-08	down	LOC_Os02g39570	LOC_Os02g39570.1;LOC_Os02g39570.5;LOC_Os02g39570.6;LOC_Os02g39570.4	GO:0003984(acetolactate synthase activity);GO:0009082(branched-chain amino acid biosynthetic process);GO:0009097(isoleucine biosynthetic process);GO:0009099(valine biosynthetic process);GO:0009507(chloroplast);GO:0016597(amino acid binding);GO:0016597(amino acid binding)	01210(2-Oxocarboxylic acid metabolism);01230(Biosynthesis of amino acids);00650(Butanoate metabolism);00660(C5-Branched dibasic acid metabolism);00290(Valine, leucine and isoleucine biosynthesis);00770(Pantothenate and CoA biosynthesis);00770(Pantothenate and CoA biosynthesis)	K01653	EC:2.2.1.6	ACT domain containing protein, expressed
LOC_Os02g39660	5.93661	5.80397	2.32001	1.46804	0.25424	2.93789	3.01718	1.5932	0.0016744	0.0168071	up	LOC_Os02g39660	LOC_Os02g39660.1	GO:0004672(protein kinase activity);GO:0005515(protein binding);GO:0006468(protein phosphorylation);GO:0016567(protein ubiquitination);GO:0042742(defense response to bacterium)	04626(Plant-pathogen interaction)	K13420	EC:2.7.11.1	receptor kinase, putative, expressed
LOC_Os02g39930	12.4335	11.1541	17.7054	32.3548	47.3453	44.7114	0.331906	-1.59115	8.81305e-07	2.68199e-05	down	LOC_Os02g39930	LOC_Os02g39930.1	GO:0005215(transporter activity);GO:0005576(extracellular region);GO:0005737(cytoplasm);GO:0005739(mitochondrion);GO:0005773(vacuole);GO:0005774(vacuolar membrane);GO:0005783(endoplasmic reticulum);GO:0005794(Golgi apparatus);GO:0005829(cytosol);GO:0005886(plasma membrane);GO:0006629(lipid metabolic process);GO:0006810(transport);GO:0006883(cellular sodium ion homeostasis);GO:0009408(response to …	NA	NA	NA	OsTIL-1 Temperature-induced lipocalin-1, expressed
LOC_Os02g39970	3.20534	3.1613	4.66714	11.1628	4.64894	9.61539	0.433938	-1.20444	0.00102529	0.0114527	down	LOC_Os02g39970	LOC_Os02g39970.2;LOC_Os02g39970.4;LOC_Os02g39970.1;LOC_Os02g39970.3	GO:0005886(plasma membrane);GO:0005886(plasma membrane)	04075(Plant hormone signal transduction);04075(Plant hormone signal transduction)	K14515	NA	regulatory subunit, putative, expressed
LOC_Os02g40180	1.39448	1.32039	1.84113	0.567019	0.312608	0.480578	3.34949	1.74394	1.03868e-06	3.09221e-05	up	LOC_Os02g40180	LOC_Os02g40180.1	GO:0004674(protein serine/threonine kinase activity);GO:0005524(ATP binding);GO:0005886(plasma membrane);GO:0006468(protein phosphorylation);GO:0007169(transmembrane receptor protein tyrosine kinase signaling pathway);GO:0016021(integral component of membrane);GO:0016301(kinase activity)	04626(Plant-pathogen interaction)	K13428	EC:2.7.11.1	receptor-like protein kinase 5 precursor, putative, expressed
LOC_Os02g40510	0.625651	0.624759	0.372322	4.68662	8.30824	5.03292	0.0900128	-3.47373	5.66884e-16	1.00217e-13	down	LOC_Os02g40510	LOC_Os02g40510.1	GO:0000156(phosphorelay response regulator activity);GO:0000160(phosphorelay signal transduction system);GO:0003677(DNA binding);GO:0003700(transcription factor activity, sequence-specific DNA binding);GO:0005515(protein binding);GO:0005634(nucleus);GO:0006351(transcription, DNA-templated);GO:0006355(regulation of transcription, DNA-templated);GO:0007623(circadian rhythm);GO:0009908(flower develo…	04712(Circadian rhythm - plant)	K12127	NA	response regulator receiver domain containing protein, expressed
LOC_Os02g40784	0.896854	1.76845	0.784362	8.05793	1.40673	4.56592	0.245868	-2.02405	0.000477233	0.00608841	down	LOC_Os02g40784	LOC_Os02g40784.1;LOC_Os02g40784.3	GO:0005783(endoplasmic reticulum);GO:0010025(wax biosynthetic process);GO:0010143(cutin biosynthetic process);GO:0043668(exine);GO:0048653(anther development);GO:0048653(anther development)	00073(Cutin, suberine and wax biosynthesis);00073(Cutin, suberine and wax biosynthesis)	K15404	EC:4.1.99.5	WAX2, putative, expressed
LOC_Os02g41550	4.59955	4.76874	4.13809	32.7521	9.47355	34.0803	0.177003	-2.49815	7.41665e-11	5.89419e-09	down	LOC_Os02g41550	LOC_Os02g41550.4;LOC_Os02g41550.2;LOC_Os02g41550.3;LOC_Os02g41550.1	GO:0005515(protein binding);GO:0005524(ATP binding);GO:0005634(nucleus);GO:0005737(cytoplasm);GO:0005773(vacuole);GO:0006325(chromatin organization);GO:0006338(chromatin remodeling);GO:0007623(circadian rhythm);GO:0009414(response to water deprivation);GO:0009416(response to light stimulus);GO:0009637(response to blue light);GO:0009638(phototropism);GO:0009646(response to absence of light);GO:000…	04712(Circadian rhythm - plant);04712(Circadian rhythm - plant)	K12119	NA	FAD binding domain of DNA photolyase domain containing protein, expressed
LOC_Os02g41580	2.7424	3.58783	2.44524	7.35105	7.31832	8.87617	0.372702	-1.42391	0.000122063	0.00194907	down	LOC_Os02g41580	LOC_Os02g41580.1	GO:0004683(calmodulin-dependent protein kinase activity);GO:0005516(calmodulin binding);GO:0005634(nucleus);GO:0005737(cytoplasm);GO:0005886(plasma membrane);GO:0009738(abscisic acid-activated signaling pathway);GO:0009931(calcium-dependent protein serine/threonine kinase activity);GO:0018105(peptidyl-serine phosphorylation);GO:0035556(intracellular signal transduction);GO:0046777(protein autopho…	04626(Plant-pathogen interaction)	K13412	EC:2.7.11.1	CAMK_CAMK_like.14 - CAMK includes calcium/calmodulin depedent protein kinases, expressed
LOC_Os02g41590	2.47464	3.54589	2.86456	11.3379	3.75488	11.8567	0.329694	-1.6008	0.000247271	0.0035259	down	LOC_Os02g41590	LOC_Os02g41590.1	GO:0004001(adenosine kinase activity);GO:0005507(copper ion binding);GO:0005524(ATP binding);GO:0005737(cytoplasm);GO:0005829(cytosol);GO:0005886(plasma membrane);GO:0006169(adenosine salvage);GO:0016032(viral process);GO:0016301(kinase activity);GO:0016310(phosphorylation);GO:0044209(AMP salvage)	00230(Purine metabolism)	K00856	EC:2.7.1.20	kinase, pfkB family, putative, expressed
LOC_Os02g41650	1.10105	1.47736	4.01468	3.50915	3.47871	7.35376	0.459717	-1.12118	0.0482336	0.211503	down	LOC_Os02g41650	LOC_Os02g41650.3;LOC_Os02g41650.1;LOC_Os02g41650.2	GO:0005515(protein binding);GO:0005737(cytoplasm);GO:0006559(L-phenylalanine catabolic process);GO:0006952(defense response);GO:0006979(response to oxidative stress);GO:0009555(pollen development);GO:0009611(response to wounding);GO:0009699(phenylpropanoid biosynthetic process);GO:0009800(cinnamic acid biosynthetic process);GO:0009819(drought recovery);GO:0010224(response to UV-B);GO:0045548(phen…	00360(Phenylalanine metabolism);00940(Phenylpropanoid biosynthesis);00940(Phenylpropanoid biosynthesis)	K10775	EC:4.3.1.24	phenylalanine ammonia-lyase, putative, expressed
LOC_Os02g41800	2.30519	1.86414	0.941668	5.17014	3.65916	5.37106	0.35992	-1.47425	0.000393723	0.00521104	down	LOC_Os02g41800	LOC_Os02g41800.1;LOC_Os02g41800.2	GO:0003677(DNA binding);GO:0003700(transcription factor activity, sequence-specific DNA binding);GO:0005634(nucleus);GO:0006351(transcription, DNA-templated);GO:0006355(regulation of transcription, DNA-templated);GO:0007389(pattern specification process);GO:0009733(response to auxin);GO:0009734(auxin-activated signaling pathway);GO:0035198(miRNA binding);GO:0048829(root cap development);GO:005130…	04075(Plant hormone signal transduction);04075(Plant hormone signal transduction)	K14486	NA	auxin response factor, putative, expressed
LOC_Os02g42210	0.28397	0.206087	0.191862	1.37666	0.303427	1.32127	0.227204	-2.13794	0.00177105	0.0176139	down	LOC_Os02g42210	LOC_Os02g42210.1	GO:0005739(mitochondrion);GO:0008150(biological_process)	03018(RNA degradation)	K14442	EC:3.6.4.13	membrane-associated salt-inducible protein like, putative, expressed
LOC_Os02g42406	0.855495	0.888505	0.494137	2.60699	0.498503	3.20416	0.354716	-1.49526	0.0266636	0.139772	down	LOC_Os02g42406	LOC_Os02g42406.1	GO:0004004(ATP-dependent RNA helicase activity);GO:0010501(RNA secondary structure unwinding)	03040(Spliceosome)	K12858	EC:3.6.4.13	DEAD-box ATP-dependent RNA helicase, putative, expressed
LOC_Os02g42412	1.42651	2.01368	1.59427	4.10597	5.43098	3.55904	0.384428	-1.37922	0.00376233	0.0319678	down	LOC_Os02g42412	LOC_Os02g42412.1	GO:0005737(cytoplasm)	04120(Ubiquitin mediated proteolysis)	K03875	NA	F-box/LRR-repeat protein 2, putative, expressed
LOC_Os02g42585	0.334815	0.30111	0.16046	0.511218	0.374678	1.71809	0.305833	-1.70918	0.0211003	0.117869	down	LOC_Os02g42585	LOC_Os02g42585.1	GO:0003677(DNA binding);GO:0003700(transcription factor activity, sequence-specific DNA binding);GO:0005634(nucleus);GO:0005737(cytoplasm);GO:0006351(transcription, DNA-templated);GO:0006355(regulation of transcription, DNA-templated);GO:0009651(response to salt stress);GO:0009873(ethylene-activated signaling pathway);GO:2000070(regulation of response to water deprivation)	04075(Plant hormone signal transduction)	K14517	NA	AP2 domain containing protein, expressed
LOC_Os02g43010	21.2714	15.1282	17.4941	38.2541	41.8866	38.4937	0.454284	-1.13833	0.000101907	0.00167033	down	LOC_Os02g43010	LOC_Os02g43010.2;LOC_Os02g43010.1	GO:0004197(cysteine-type endopeptidase activity);GO:0006624(vacuolar protein processing);GO:0051603(proteolysis involved in cellular protein catabolic process);GO:0051603(proteolysis involved in cellular protein catabolic process)	NA	NA	NA	vacuolar-processing enzyme precursor, putative, expressed
LOC_Os02g43020	15.585	20.9979	14.2544	36.5514	29.0603	39.175	0.485151	-1.04349	0.000495134	0.00629361	down	LOC_Os02g43020	LOC_Os02g43020.1	GO:0005634(nucleus);GO:0005737(cytoplasm);GO:0005829(cytosol);GO:0005886(plasma membrane);GO:0046686(response to cadmium ion)	03040(Spliceosome);04141(Protein processing in endoplasmic reticulum);04144(Endocytosis)	K03283	NA	heat shock protein STI, putative, expressed
LOC_Os02g43360	12.8241	16.5896	7.65216	3.24875	1.17239	4.00772	4.3975	2.13668	1.36727e-08	6.56174e-07	up	LOC_Os02g43360	LOC_Os02g43360.1	GO:0005515(protein binding);GO:0005773(vacuole);GO:0005774(vacuolar membrane);GO:0005783(endoplasmic reticulum);GO:0005789(endoplasmic reticulum membrane);GO:0005829(cytosol);GO:0005886(plasma membrane);GO:0009535(chloroplast thylakoid membrane);GO:0016021(integral component of membrane);GO:0020037(heme binding);GO:0046872(metal ion binding);GO:0055114(oxidation-reduction process)	00910(Nitrogen metabolism)	K10534	EC:1.7.1.1 1.7.1.2 1.7.1.3	cytochrome b5-like Heme/Steroid binding domain containing protein, expressed
LOC_Os02g43940	1.34908	1.91391	1.73335	8.64837	8.54985	9.35656	0.188152	-2.41003	1.32581e-11	1.22179e-09	down	LOC_Os02g43940	LOC_Os02g43940.1	GO:0003677(DNA binding);GO:0003700(transcription factor activity, sequence-specific DNA binding);GO:0005634(nucleus);GO:0006351(transcription, DNA-templated);GO:0006355(regulation of transcription, DNA-templated);GO:0009873(ethylene-activated signaling pathway);GO:0044212(transcription regulatory region DNA binding)	04626(Plant-pathogen interaction)	K13434	NA	AP2 domain containing protein, expressed
LOC_Os02g44108	0.0001	0.0001	0.0001	1.13412	1.31033	0.7081	9.51611e-05	-13.3593	4.23564e-18	9.91654e-16	down	LOC_Os02g44108	LOC_Os02g44108.1	GO:0005576(extracellular region);GO:0005618(cell wall);GO:0009826(unidimensional cell growth);GO:0009828(plant-type cell wall loosening);GO:0009831(plant-type cell wall modification involved in multidimensional cell growth);GO:0016020(membrane);GO:0019953(sexual reproduction);GO:0071555(cell wall organization)	NA	NA	NA	expansin precursor, putative, expressed
LOC_Os02g44132	1.07734	0.852963	0.996506	1.93543	1.88766	2.23784	0.482898	-1.05021	0.0179837	0.104905	down	LOC_Os02g44132	LOC_Os02g44132.1;LOC_Os02g44132.2	GO:0003674(molecular_function);GO:0008150(biological_process);GO:0016021(integral component of membrane);GO:0016021(integral component of membrane)	NA	NA	NA	expressed protein
LOC_Os02g44230	0.321707	0.95708	0.170088	0.425069	1.74612	4.9534	0.203363	-2.29787	0.00706811	0.0523312	down	LOC_Os02g44230	LOC_Os02g44230.1;LOC_Os02g44230.3;LOC_Os02g44230.2;LOC_Os02g44230.4	GO:0004805(trehalose-phosphatase activity);GO:0005992(trehalose biosynthetic process);GO:0009409(response to cold);GO:0009651(response to salt stress);GO:0009651(response to salt stress)	00500(Starch and sucrose metabolism);00500(Starch and sucrose metabolism)	K01087	EC:3.1.3.12	CPuORF22 - conserved peptide uORF-containing transcript, expressed
LOC_Os02g44730	5.33436	5.92444	5.47427	0.0001	0.098467	0.065088	102.246	6.6759	4.10779e-31	3.55837e-28	up	LOC_Os02g44730	LOC_Os02g44730.1	GO:0005215(transporter activity);GO:0016021(integral component of membrane);GO:0055085(transmembrane transport)	NA	NA	NA	tetracycline transporter protein, putative, expressed
LOC_Os02g44820	7.31586	10.3472	12.4156	11.1998	34.2833	26.3445	0.418761	-1.2558	0.00541834	0.0428447	down	LOC_Os02g44820	LOC_Os02g44820.2;LOC_Os02g44820.1;LOC_Os02g44820.4;LOC_Os02g44820.3	GO:0003674(molecular_function);GO:0005737(cytoplasm);GO:0008150(biological_process);GO:0008150(biological_process)	NA	NA	NA	rho-GTPase-activating protein-related, putative, expressed
LOC_Os02g44870	8.22431	11.8317	6.65404	16.5822	21.632	40.088	0.341115	-1.55167	4.9572e-05	0.000893409	down	LOC_Os02g44870	LOC_Os02g44870.1	GO:0005829(cytosol);GO:0009414(response to water deprivation);GO:0009631(cold acclimation);GO:0009737(response to abscisic acid);GO:0016020(membrane)	NA	NA	NA	dehydrin, putative, expressed
LOC_Os02g44900	0.547866	0.921358	0.425949	0.356207	0.161557	0.11774	2.98216	1.57636	0.00320059	0.0280193	up	LOC_Os02g44900	LOC_Os02g44900.1	GO:0005634(nucleus)	NA	NA	NA	expressed protein
LOC_Os02g44930	7.97508	9.97695	7.02693	3.98269	3.88462	4.33179	2.04761	1.03394	8.10962e-05	0.00137879	up	LOC_Os02g44930	LOC_Os02g44930.1	GO:0000785(chromatin);GO:0003677(DNA binding);GO:0003682(chromatin binding);GO:0003700(transcription factor activity, sequence-specific DNA binding);GO:0005634(nucleus);GO:0005737(cytoplasm);GO:0005829(cytosol);GO:0006333(chromatin assembly or disassembly);GO:0030527(structural constituent of chromatin)	03410(Base excision repair)	K10802	NA	HMG1/2, putative, expressed
LOC_Os02g45170	4.69618	10.2177	1.77477	26.8481	5.92291	75.1859	0.154586	-2.69352	0.000357939	0.00481467	down	LOC_Os02g45170	LOC_Os02g45170.1	GO:0004674(protein serine/threonine kinase activity);GO:0005829(cytosol);GO:0006355(regulation of transcription, DNA-templated);GO:0006468(protein phosphorylation);GO:0035556(intracellular signal transduction)	NA	NA	NA	helix-loop-helix DNA-binding protein, putative, expressed
LOC_Os02g45250	7.5603	8.02849	6.83405	16.4555	13.4326	19.9539	0.449878	-1.15239	3.44966e-05	0.000657486	down	LOC_Os02g45250	LOC_Os02g45250.1	GO:0003677(DNA binding);GO:0003700(transcription factor activity, sequence-specific DNA binding);GO:0005634(nucleus);GO:0006351(transcription, DNA-templated);GO:0006355(regulation of transcription, DNA-templated);GO:0008289(lipid binding);GO:0043565(sequence-specific DNA binding);GO:0048497(maintenance of floral organ identity)	00130(Ubiquinone and other terpenoid-quinone biosynthesis)	K02548	EC:2.5.1.74 2.5.1.-	homeobox and START domains containing protein, putative, expressed
LOC_Os02g45520	82.9553	95.9289	80.1423	140.941	253.065	170.981	0.458465	-1.12512	0.00154275	0.0158248	down	LOC_Os02g45520	LOC_Os02g45520.1;LOC_Os02g45520.2	GO:0005622(intracellular);GO:0005623(cell);GO:0006817(phosphate ion transport);GO:0009705(plant-type vacuole membrane);GO:0016021(integral component of membrane);GO:0055085(transmembrane transport);GO:0055085(transmembrane transport)	NA	NA	NA	uncharacterized membrane protein, putative, expressed
LOC_Os02g45710	9.94461	9.64287	8.68417	29.2151	18.9114	29.9978	0.361881	-1.46641	1.7213e-07	6.42704e-06	down	LOC_Os02g45710	LOC_Os02g45710.1	GO:0005634(nucleus);GO:0008270(zinc ion binding);GO:0009741(response to brassinosteroid);GO:0010200(response to chitin);GO:0016021(integral component of membrane)	NA	NA	NA	zinc finger, C3HC4 type domain containing protein, expressed
LOC_Os02g45780	0.22825	0.695787	0.142119	1.13919	2.00621	2.20693	0.199195	-2.32775	0.000911441	0.0104092	down	LOC_Os02g45780	LOC_Os02g45780.1	GO:0000209(protein polyubiquitination);GO:0005886(plasma membrane);GO:0042787(protein ubiquitination involved in ubiquitin-dependent protein catabolic process);GO:0043161(proteasome-mediated ubiquitin-dependent protein catabolic process);GO:0048364(root development);GO:0051301(cell division);GO:0061630(ubiquitin protein ligase activity)	NA	NA	NA	zinc finger, C3HC4 type domain containing protein, expressed
LOC_Os02g45940	0.704906	1.31099	0.288708	6.24166	5.55126	4.32835	0.142954	-2.80638	1.57109e-06	4.4044e-05	down	LOC_Os02g45940	LOC_Os02g45940.1	GO:0000786(nucleosome);GO:0003677(DNA binding);GO:0005634(nucleus);GO:0005774(vacuolar membrane);GO:0005794(Golgi apparatus);GO:0005829(cytosol);GO:0005886(plasma membrane);GO:0009506(plasmodesma);GO:0009507(chloroplast);GO:0046982(protein heterodimerization activity)	NA	NA	NA	Core histone H2A/H2B/H3/H4 domain containing protein, putative, expressed
LOC_Os02g46150	0.885216	0.58762	0.417174	1.62251	0.998499	1.58188	0.449693	-1.15299	0.0470644	0.207728	down	LOC_Os02g46150	LOC_Os02g46150.1	GO:0005739(mitochondrion);GO:0005829(cytosol);GO:0008150(biological_process);GO:0016787(hydrolase activity)	NA	NA	NA	GAMM1 protein-like, putative, expressed
LOC_Os02g46320	1.07738	0.564199	1.08302	2.30822	1.51977	1.84957	0.479889	-1.05923	0.046092	0.204702	down	LOC_Os02g46320	LOC_Os02g46320.1	GO:0005789(endoplasmic reticulum membrane);GO:0006487(protein N-linked glycosylation);GO:0006490(oligosaccharide-lipid intermediate biosynthetic process);GO:0042281(dolichyl pyrophosphate Man9GlcNAc2 alpha-1,3-glucosyltransferase activity)	00510(N-Glycan biosynthesis)	K03849	EC:2.4.1.265	glucosyltransferase, putative, expressed
LOC_Os02g46380	3.26471	3.04585	3.95338	8.12325	5.75533	9.48752	0.439266	-1.18683	0.000146005	0.00228551	down	LOC_Os02g46380	LOC_Os02g46380.1;LOC_Os02g46380.3;LOC_Os02g46380.2	GO:0005345(purine nucleobase transmembrane transporter activity);GO:0006863(purine nucleobase transport);GO:0009507(chloroplast);GO:0016020(membrane);GO:0016021(integral component of membrane);GO:0016021(integral component of membrane)	NA	NA	NA	purine permease, putative, expressed
LOC_Os02g46460	0.640283	0.188001	0.259554	4.91631	0.170167	0.247752	0.203935	-2.29382	0.0334131	0.16353	down	LOC_Os02g46460	LOC_Os02g46460.1;LOC_Os02g46460.2	GO:0005215(transporter activity);GO:0005886(plasma membrane);GO:0006857(oligopeptide transport);GO:0010150(leaf senescence);GO:0010167(response to nitrate);GO:0015112(nitrate transmembrane transporter activity);GO:0015293(symporter activity);GO:0015706(nitrate transport);GO:0016020(membrane);GO:0016021(integral component of membrane);GO:0042128(nitrate assimilation);GO:0055075(potassium ion homeo…	NA	NA	NA	peptide transporter PTR2, putative, expressed
LOC_Os02g46500	1.04885	1.16655	0.642024	0.211352	0.24359	0.081549	5.32614	2.41309	3.37927e-05	0.000646915	up	LOC_Os02g46500	LOC_Os02g46500.1	GO:0002679(respiratory burst involved in defense response);GO:0004842(ubiquitin-protein transferase activity);GO:0005737(cytoplasm);GO:0005829(cytosol);GO:0006952(defense response);GO:0009414(response to water deprivation);GO:0010200(response to chitin);GO:0016567(protein ubiquitination);GO:0016874(ligase activity);GO:0051865(protein autoubiquitination)	00970(Aminoacyl-tRNA biosynthesis)	K01876	EC:6.1.1.12	U-box, putative, expressed
LOC_Os02g46600	1.78513	1.96933	1.01575	5.36244	3.98807	5.52512	0.320672	-1.64083	7.95174e-06	0.000181507	down	LOC_Os02g46600	LOC_Os02g46600.1	GO:0043161(proteasome-mediated ubiquitin-dependent protein catabolic process);GO:0061630(ubiquitin protein ligase activity)	00563(Glycosylphosphatidylinositol(GPI)-anchor biosynthesis)	K05283	EC:2.3.-.-	RING-H2 finger protein ATL5G, putative, expressed
LOC_Os02g46650	1.1044	1.52244	0.859054	1.87603	1.68803	3.98029	0.462054	-1.11387	0.0423399	0.193597	down	LOC_Os02g46650	LOC_Os02g46650.1	GO:0004843(thiol-dependent ubiquitin-specific protease activity);GO:0005634(nucleus);GO:0006511(ubiquitin-dependent protein catabolic process);GO:0016579(protein deubiquitination);GO:0036459(thiol-dependent ubiquitinyl hydrolase activity)	04144(Endocytosis)	K12493	NA	ubiquitin carboxyl-terminal hydrolase domain containing protein, expressed
LOC_Os02g46850	2.25245	1.36297	1.72179	7.03028	4.16156	5.23132	0.324981	-1.62157	6.28378e-06	0.000147916	down	LOC_Os02g46850	LOC_Os02g46850.1	GO:0006857(oligopeptide transport);GO:0015031(protein transport);GO:0015198(oligopeptide transporter activity);GO:0015833(peptide transport);GO:0016020(membrane);GO:0016021(integral component of membrane);GO:0055085(transmembrane transport);GO:0080167(response to karrikin)	NA	NA	NA	oligopeptide transporter, putative, expressed
LOC_Os02g46940	2.8647	2.55401	2.49177	1.06458	1.08426	1.03145	2.48735	1.31461	0.000228927	0.00330238	up	LOC_Os02g46940	LOC_Os02g46940.1	GO:0005634(nucleus);GO:0006355(regulation of transcription, DNA-templated);GO:0044212(transcription regulatory region DNA binding)	03040(Spliceosome)	K12741	NA	MYB family transcription factor, putative, expressed
LOC_Os02g47030	2.20117	3.24055	1.82498	1.36763	0.782436	1.24752	2.13878	1.09679	0.00133078	0.01411	up	LOC_Os02g47030	LOC_Os02g47030.1	NA	NA	NA	NA	expressed protein
LOC_Os02g47230	1.20912	1.54766	0.969088	0.278624	0.455019	0.257129	3.76057	1.91095	4.76519e-05	0.000862664	up	LOC_Os02g47230	LOC_Os02g47230.1;LOC_Os02g47230.2	GO:0003674(molecular_function);GO:0005634(nucleus);GO:0008150(biological_process);GO:0008150(biological_process)	NA	NA	NA	Disease resistance/zinc finger/chromosome condensation-like region protein, putative, expressed
LOC_Os02g47350	3.65654	3.21989	2.528	8.60812	4.63009	11.1872	0.385027	-1.37697	0.000688098	0.00821831	down	LOC_Os02g47350	LOC_Os02g47350.1	GO:0005789(endoplasmic reticulum membrane);GO:0009507(chloroplast);GO:0016021(integral component of membrane);GO:0016491(oxidoreductase activity);GO:0030148(sphingolipid biosynthetic process);GO:0047560(3-dehydrosphinganine reductase activity);GO:0055114(oxidation-reduction process)	00600(Sphingolipid metabolism)	K04708	EC:1.1.1.102	oxidoreductase, short chain dehydrogenase/reductase family, putative, expressed
LOC_Os02g47360	2.17696	1.75984	2.37495	4.46605	4.84739	6.28434	0.404657	-1.30523	0.000327223	0.00447799	down	LOC_Os02g47360	LOC_Os02g47360.1	GO:0000373(Group II intron splicing);GO:0045292(mRNA cis splicing, via spliceosome);GO:0048564(photosystem I assembly)	NA	NA	NA	PPR repeat domain containing protein, putative, expressed
LOC_Os02g47470	2.65439	4.46161	1.20978	9.64295	4.92395	36.1624	0.164122	-2.60716	4.71432e-05	0.000855241	down	LOC_Os02g47470	LOC_Os02g47470.1;LOC_Os02g47470.2;LOC_Os02g47470.3	GO:0007275(multicellular organism development);GO:0009687(abscisic acid metabolic process);GO:0010268(brassinosteroid homeostasis);GO:0016125(sterol metabolic process);GO:0016132(brassinosteroid biosynthetic process);GO:0016709(oxidoreductase activity, acting on paired donors, with incorporation or reduction of molecular oxygen, NAD(P)H as one donor, and incorporation of one atom of oxygen);GO:00…	00906(Carotenoid biosynthesis);00906(Carotenoid biosynthesis)	K09843	EC:1.14.13.93	cytochrome P450, putative, expressed
LOC_Os02g47510	47.7553	36.7065	46.0252	23.5866	21.3151	13.5509	2.23236	1.15857	1.42561e-06	4.05562e-05	up	LOC_Os02g47510	LOC_Os02g47510.1	GO:0005515(protein binding);GO:0009507(chloroplast);GO:0010287(plastoglobule);GO:0016702(oxidoreductase activity, acting on single donors with incorporation of molecular oxygen, incorporation of two atoms of oxygen);GO:0046872(metal ion binding);GO:0055114(oxidation-reduction process)	00906(Carotenoid biosynthesis)	K09840	EC:1.13.11.51	9-cis-epoxycarotenoid dioxygenase 1, chloroplast precursor, putative, expressed
LOC_Os02g47560	54.3286	63.9848	79.5714	120.128	176.172	131.047	0.463054	-1.11075	0.00110841	0.0121693	down	LOC_Os02g47560	LOC_Os02g47560.1	GO:0003677(DNA binding);GO:0009507(chloroplast);GO:0009570(chloroplast stroma);GO:0009941(chloroplast envelope);GO:0016787(hydrolase activity)	03013(RNA transport);03015(mRNA surveillance pathway)	K14326	EC:3.6.4.-	DNA-binding protein, putative, expressed
LOC_Os02g47570	5.82493	6.32015	6.67002	13.1815	15.1951	14.6149	0.437647	-1.19216	0.000127885	0.0020364	down	LOC_Os02g47570	LOC_Os02g47570.1;LOC_Os02g47570.2	GO:0006651(diacylglycerol biosynthetic process);GO:0008195(phosphatidate phosphatase activity);GO:0009507(chloroplast);GO:0009507(chloroplast)	00510(N-Glycan biosynthesis);00510(N-Glycan biosynthesis)	K07252	EC:3.6.1.43	phosphatase, putative, expressed
LOC_Os02g48190	0.219098	0.096046	0.033858	0.464082	0.107974	0.6966	0.275096	-1.86199	0.0326552	0.160891	down	LOC_Os02g48190	LOC_Os02g48190.1	GO:0000139(Golgi membrane);GO:0005794(Golgi apparatus);GO:0016021(integral component of membrane);GO:0042546(cell wall biogenesis);GO:0045489(pectin biosynthetic process);GO:0048531(beta-1,3-galactosyltransferase activity);GO:0071555(cell wall organization)	NA	NA	NA	expressed protein
LOC_Os02g48460	1.91083	1.77571	1.14572	2.97558	2.45966	4.33793	0.494442	-1.01613	0.0448142	0.200881	down	LOC_Os02g48460	LOC_Os02g48460.1	GO:0003854(3-beta-hydroxy-delta5-steroid dehydrogenase activity);GO:0005783(endoplasmic reticulum);GO:0006694(steroid biosynthetic process);GO:0016021(integral component of membrane);GO:0055114(oxidation-reduction process)	00100(Steroid biosynthesis)	K07748	EC:1.1.1.170	NAD dependent epimerase/dehydratase family protein, putative, expressed
LOC_Os02g48470	4.03891	3.87143	1.67691	18.8451	12.3423	29.9321	0.156861	-2.67244	6.47307e-09	3.32777e-07	down	LOC_Os02g48470	LOC_Os02g48470.1	NA	NA	NA	NA	expressed protein
LOC_Os02g48480	6.94702	7.87188	5.18957	15.7701	14.8015	19.9146	0.396315	-1.33528	0.000152724	0.0023688	down	LOC_Os02g48480	LOC_Os02g48480.1	NA	NA	NA	NA	expressed protein
LOC_Os02g48860	0.152738	0.450485	0.286278	1.17407	0.959726	1.15755	0.270254	-1.88761	0.00188498	0.0184192	down	LOC_Os02g48860	LOC_Os02g48860.1	GO:0004190(aspartic-type endopeptidase activity);GO:0006508(proteolysis);GO:0030163(protein catabolic process)	NA	NA	NA	aspartic proteinase nepenthesin-2 precursor, putative, expressed
LOC_Os02g48870	0.287946	0.256658	0.087063	2.46397	0.380573	3.98671	0.0924673	-3.43491	1.01642e-05	0.000224324	down	LOC_Os02g48870	LOC_Os02g48870.1	GO:0004190(aspartic-type endopeptidase activity);GO:0006508(proteolysis);GO:0030163(protein catabolic process)	NA	NA	NA	aspartic proteinase nepenthesin-2 precursor, putative, expressed
LOC_Os02g48880	0.420991	0.47859	0.207093	0.924113	0.711182	0.911684	0.434504	-1.20256	0.0374084	0.177077	down	LOC_Os02g48880	LOC_Os02g48880.1;LOC_Os02g48880.2	GO:0005247(voltage-gated chloride channel activity);GO:0005794(Golgi apparatus);GO:0006821(chloride transport);GO:0009507(chloroplast);GO:0016020(membrane);GO:0034707(chloride channel complex);GO:0034707(chloride channel complex)	NA	NA	NA	chloride transporter, chloride channel family, putative, expressed
LOC_Os02g48900	5.0072	4.9607	3.43929	2.40451	1.54341	2.0065	2.25164	1.17097	2.87818e-06	7.52104e-05	up	LOC_Os02g48900	LOC_Os02g48900.1;LOC_Os02g48900.2	GO:0004190(aspartic-type endopeptidase activity);GO:0006508(proteolysis);GO:0030163(protein catabolic process);GO:0030163(protein catabolic process)	NA	NA	NA	aspartic proteinase nepenthesin-1 precursor, putative, expressed
LOC_Os02g49060	1.06029	1.50083	1.02235	0.666456	0.369198	0.609531	2.17815	1.12311	0.00177417	0.0176348	up	LOC_Os02g49060	LOC_Os02g49060.1	GO:0003333(amino acid transmembrane transport);GO:0005886(plasma membrane);GO:0015171(amino acid transmembrane transporter activity)	NA	NA	NA	amino acid transporter, putative, expressed
LOC_Os02g49600	2.13727	1.44133	2.73134	1.05049	0.628163	0.815887	2.5295	1.33885	5.42977e-05	0.000964828	up	LOC_Os02g49600	LOC_Os02g49600.1	GO:0004674(protein serine/threonine kinase activity);GO:0005515(protein binding);GO:0005524(ATP binding);GO:0005576(extracellular region);GO:0005886(plasma membrane);GO:0006468(protein phosphorylation);GO:0016021(integral component of membrane);GO:0016032(viral process);GO:0016301(kinase activity);GO:0051607(defense response to virus)	04075(Plant hormone signal transduction);04626(Plant-pathogen interaction)	K13416	EC:2.7.10.1 2.7.11.1	BRASSINOSTEROID INSENSITIVE 1-associated receptor kinase 1 precursor, putative, expressed
LOC_Os02g49620	1.33271	1.64826	1.39395	3.62507	1.46754	4.50885	0.455651	-1.134	0.0349022	0.169047	down	LOC_Os02g49620	LOC_Os02g49620.1	GO:0000028(ribosomal small subunit assembly);GO:0006364(rRNA processing);GO:0032545(CURI complex);GO:0034456(UTP-C complex)	03008(Ribosome biogenesis in eukaryotes)	K14545	NA	expressed protein
LOC_Os02g49860	1.41526	1.09033	0.830945	5.07034	1.26337	2.90013	0.361337	-1.46858	0.0165116	0.0988471	down	LOC_Os02g49860	LOC_Os02g49860.1	GO:0003674(molecular_function);GO:0008150(biological_process);GO:0016020(membrane);GO:0016021(integral component of membrane)	NA	NA	NA	AWPM-19-like membrane family protein, putative, expressed
LOC_Os02g49880	1.7463	1.41646	2.33548	1.09145	0.654351	0.502366	2.44565	1.29022	0.000304906	0.00422938	up	LOC_Os02g49880	LOC_Os02g49880.1	GO:0003700(transcription factor activity, sequence-specific DNA binding);GO:0005634(nucleus);GO:0006355(regulation of transcription, DNA-templated);GO:0008270(zinc ion binding)	04712(Circadian rhythm - plant)	K12135	NA	CCT/B-box zinc finger protein, putative, expressed
LOC_Os02g50280	1.26777	1.12199	1.69014	2.84115	2.16364	3.18647	0.49808	-1.00555	0.0217016	0.120198	down	LOC_Os02g50280	LOC_Os02g50280.1	GO:0005739(mitochondrion);GO:0008150(biological_process)	01212(Fatty acid metabolism);00062(Fatty acid elongation)	K01074	EC:3.1.2.22	pentatricopeptide, putative, expressed
LOC_Os02g50570	1.21158	1.56344	1.3581	2.36141	1.90325	4.78918	0.456505	-1.1313	0.012847	0.0816178	down	LOC_Os02g50570	LOC_Os02g50570.1	GO:0003779(actin binding);GO:0005522(profilin binding);GO:0005886(plasma membrane);GO:0005911(cell-cell junction);GO:0009932(cell tip growth);GO:0016021(integral component of membrane);GO:0045010(actin nucleation);GO:0051015(actin filament binding)	04144(Endocytosis)	K05747	NA	retrotransposon protein, putative, unclassified, expressed
LOC_Os02g50640	0.037513	0.0001	0.065214	0.451454	0.149009	0.415627	0.101199	-3.30474	0.000183508	0.00275339	down	LOC_Os02g50640	LOC_Os02g50640.1	GO:0009507(chloroplast)	NA	NA	NA	HEAT repeat family protein, putative, expressed
LOC_Os02g50710	8.61791	10.7384	5.0095	3.85175	3.75728	3.80507	2.13471	1.09404	0.0018408	0.0181101	up	LOC_Os02g50710	LOC_Os02g50710.1	NA	NA	NA	NA	expressed protein
LOC_Os02g50740	38.6072	11.785	16.5023	1.65866	2.13276	1.60445	12.3974	3.63196	3.21949e-19	8.32501e-17	up	LOC_Os02g50740	LOC_Os02g50740.1	GO:0000166(nucleotide binding);GO:0005737(cytoplasm);GO:0005834(heterotrimeric G-protein complex);GO:0008150(biological_process)	03008(Ribosome biogenesis in eukaryotes)	K14555	NA	WD domain, G-beta repeat domain containing protein, expressed
LOC_Os02g50810	1.09098	1.70863	0.818776	4.00785	4.78831	5.19932	0.25854	-1.95154	4.55393e-06	0.000111752	down	LOC_Os02g50810	LOC_Os02g50810.1;LOC_Os02g50810.2	GO:0003674(molecular_function);GO:0005634(nucleus);GO:0005634(nucleus)	NA	NA	NA	expressed protein
LOC_Os02g50900	0.02319	0.054885	0.025506	2.25063	1.37586	2.01498	0.0183606	-5.76724	5.78756e-18	1.31934e-15	down	LOC_Os02g50900	LOC_Os02g50900.1	GO:0004674(protein serine/threonine kinase activity);GO:0005829(cytosol);GO:0006468(protein phosphorylation);GO:0035556(intracellular signal transduction)	NA	NA	NA	expressed protein
LOC_Os02g50990	0.48064	0.354802	0.0942058	0.741059	0.762214	0.964602	0.3767	-1.40851	0.0364304	0.174305	down	LOC_Os02g50990	LOC_Os02g50990.3;LOC_Os02g50990.1;LOC_Os02g50990.2	GO:0006952(defense response);GO:0008270(zinc ion binding);GO:0010200(response to chitin);GO:0016021(integral component of membrane);GO:0016021(integral component of membrane)	00510(N-Glycan biosynthesis);04141(Protein processing in endoplasmic reticulum);04141(Protein processing in endoplasmic reticulum)	K01230	EC:3.2.1.113	RING-H2 finger protein ATL1Q, putative, expressed
LOC_Os02g51060	1.12959	4.04735	1.52015	6.2948	3.93451	9.02105	0.347895	-1.52328	0.00402984	0.0338093	down	LOC_Os02g51060	LOC_Os02g51060.1	GO:0000139(Golgi membrane);GO:0005794(Golgi apparatus);GO:0009294(DNA mediated transformation);GO:0009617(response to bacterium);GO:0016021(integral component of membrane);GO:0016757(transferase activity, transferring glycosyl groups);GO:0047259(glucomannan 4-beta-mannosyltransferase activity);GO:0051753(mannan synthase activity);GO:0071555(cell wall organization)	NA	NA	NA	CSLA6 - cellulose synthase-like family A; mannan synthase, expressed
LOC_Os02g51080	1506.99	1651.47	1395.42	845.049	791.765	619.361	2.0184	1.01321	2.99764e-06	7.80963e-05	up	LOC_Os02g51080	LOC_Os02g51080.1	GO:0010189(vitamin E biosynthetic process);GO:0015995(chlorophyll biosynthetic process);GO:0033385(geranylgeranyl diphosphate metabolic process);GO:0033521(phytyl diphosphate biosynthetic process);GO:0045550(geranylgeranyl reductase activity)	00860(Porphyrin and chlorophyll metabolism);00900(Terpenoid backbone biosynthesis)	K10960	EC:1.3.1.83	FAD binding domain containing protein, expressed
LOC_Os02g51130	0.269629	0.538767	0.286042	2.29934	0.783489	1.21362	0.254731	-1.97295	0.00147674	0.0153018	down	LOC_Os02g51130	LOC_Os02g51130.1	GO:0000139(Golgi membrane);GO:0005768(endosome);GO:0005794(Golgi apparatus);GO:0005802(trans-Golgi network);GO:0016021(integral component of membrane);GO:0016051(carbohydrate biosynthetic process);GO:0016757(transferase activity, transferring glycosyl groups);GO:0016758(transferase activity, transferring hexosyl groups);GO:0045489(pectin biosynthetic process);GO:0047262(polygalacturonate 4-alpha-…	00500(Starch and sucrose metabolism);00520(Amino sugar and nucleotide sugar metabolism)	K13648	EC:2.4.1.43	glycosyl transferase 8 domain containing protein, putative, expressed
LOC_Os02g51450	3.58593	3.73556	3.85723	11.3193	9.04763	10.933	0.357148	-1.4854	2.99848e-07	1.04106e-05	down	LOC_Os02g51450	LOC_Os02g51450.2;LOC_Os02g51450.1	GO:0003690(double-stranded DNA binding);GO:0005739(mitochondrion);GO:0006355(regulation of transcription, DNA-templated);GO:0006355(regulation of transcription, DNA-templated)	NA	NA	NA	mTERF family protein, expressed
LOC_Os02g51820	4.61917	4.2953	5.43525	14.3183	11.7644	17.9901	0.325591	-1.61887	2.74999e-08	1.2311e-06	down	LOC_Os02g51820	LOC_Os02g51820.1	GO:0003674(molecular_function);GO:0008150(biological_process)	NA	NA	NA	expressed protein
LOC_Os02g51840	2.6037	2.31214	3.98835	6.99346	5.38717	6.86529	0.462653	-1.112	0.00794257	0.0568381	down	LOC_Os02g51840	LOC_Os02g51840.2;LOC_Os02g51840.3;LOC_Os02g51840.1	NA	NA	NA	NA	expressed protein
LOC_Os02g51860	0.746909	1.12845	0.431548	1.59514	1.47522	2.56213	0.409571	-1.28781	0.01345	0.0846225	down	LOC_Os02g51860	LOC_Os02g51860.1	GO:0005768(endosome);GO:0005774(vacuolar membrane);GO:0005802(trans-Golgi network);GO:0008757(S-adenosylmethionine-dependent methyltransferase activity);GO:0032259(methylation)	NA	NA	NA	dehydration response related protein, putative, expressed
LOC_Os02g51900	1.48368	1.14206	1.42813	0.52295	0.704254	0.232339	2.7775	1.47379	0.00181383	0.0179436	up	LOC_Os02g51900	LOC_Os02g51900.1	GO:0009813(flavonoid biosynthetic process);GO:0043231(intracellular membrane-bounded organelle);GO:0052696(flavonoid glucuronidation);GO:0080043(quercetin 3-O-glucosyltransferase activity);GO:0080044(quercetin 7-O-glucosyltransferase activity)	00908(Zeatin biosynthesis)	NA	NA	cytokinin-O-glucosyltransferase 2, putative, expressed
LOC_Os02g52150	29.1186	51.9553	37.0117	68.4742	139.179	110.634	0.371003	-1.4305	0.000168392	0.0025772	down	LOC_Os02g52150	LOC_Os02g52150.2;LOC_Os02g52150.1	GO:0006970(response to osmotic stress);GO:0009408(response to heat);GO:0009408(response to heat)	04141(Protein processing in endoplasmic reticulum);04141(Protein processing in endoplasmic reticulum)	K13993	NA	heat shock 22 kDa protein, mitochondrial precursor, putative, expressed
LOC_Os02g52220	0.181981	0.212179	0.092403	0.325962	0.715731	0.421762	0.332476	-1.58868	0.0171613	0.101544	down	LOC_Os02g52220	LOC_Os02g52220.1	GO:0003674(molecular_function);GO:0005739(mitochondrion);GO:0008150(biological_process)	04626(Plant-pathogen interaction)	K13412	EC:2.7.11.1	PPR repeat domain containing protein, putative, expressed
LOC_Os02g52270	11.6842	17.4224	9.77872	29.6445	30.6347	29.2315	0.43442	-1.20284	0.00033646	0.00457189	down	LOC_Os02g52270	LOC_Os02g52270.1;LOC_Os02g52270.2	GO:0005737(cytoplasm);GO:0006457(protein folding);GO:0006457(protein folding)	04141(Protein processing in endoplasmic reticulum);04141(Protein processing in endoplasmic reticulum)	K09517	NA	heat shock protein DnaJ, putative, expressed
LOC_Os02g52390	19.1644	19.1629	21.5655	47.5715	43.824	55.0802	0.408893	-1.29021	2.17269e-06	5.86321e-05	down	LOC_Os02g52390	LOC_Os02g52390.1	GO:0004222(metalloendopeptidase activity);GO:0008270(zinc ion binding);GO:0016485(protein processing)	NA	NA	NA	M16 domain containing zinc peptidase, putative, expressed
LOC_Os02g52620	4.29514	3.54844	3.82326	1.33141	1.5633	1.43514	2.69451	1.43002	9.72987e-05	0.00161466	up	LOC_Os02g52620	LOC_Os02g52620.1	NA	NA	NA	NA	expressed protein
LOC_Os02g53200	0.235554	0.277466	0.074694	0.532875	0.88941	0.845091	0.259204	-1.94784	0.00311477	0.0274245	down	LOC_Os02g53200	LOC_Os02g53200.2;LOC_Os02g53200.1	GO:0004553(hydrolase activity, hydrolyzing O-glycosyl compounds);GO:0030247(polysaccharide binding);GO:0046658(anchored component of plasma membrane);GO:0046658(anchored component of plasma membrane)	00500(Starch and sucrose metabolism);00500(Starch and sucrose metabolism)	K19891	EC:3.2.1.39	glucan endo-1,3-beta-glucosidase precursor, putative, expressed
LOC_Os02g53410	2.46088	1.99736	2.6723	1.45892	1.16905	0.469651	2.30194	1.20285	0.0119058	0.077312	up	LOC_Os02g53410	LOC_Os02g53410.1	NA	NA	NA	NA	expressed protein
LOC_Os02g53420	14.3573	19.2924	11.4065	65.895	34.1433	74.8313	0.257656	-1.95648	1.8966e-09	1.08803e-07	down	LOC_Os02g53420	LOC_Os02g53420.1	GO:0005524(ATP binding);GO:0005618(cell wall);GO:0005739(mitochondrion);GO:0005759(mitochondrial matrix);GO:0005774(vacuolar membrane);GO:0005794(Golgi apparatus);GO:0006457(protein folding);GO:0009408(response to heat);GO:0009507(chloroplast);GO:0009615(response to virus);GO:0009651(response to salt stress);GO:0046686(response to cadmium ion);GO:0051082(unfolded protein binding)	03018(RNA degradation)	K04043	NA	DnaK family protein, putative, expressed
LOC_Os02g53520	0.463468	0.461319	0.219329	1.22275	0.669043	1.01356	0.393795	-1.34448	0.0157001	0.0955073	down	LOC_Os02g53520	LOC_Os02g53520.1	GO:0003777(microtubule motor activity);GO:0005871(kinesin complex);GO:0007018(microtubule-based movement);GO:0016887(ATPase activity)	04144(Endocytosis)	K10396	NA	kinesin motor domain containing protein, putative, expressed
LOC_Os02g53990	0.170835	0.086749	0.183336	0.245923	0.606594	0.257481	0.397226	-1.33197	0.0454665	0.202965	down	LOC_Os02g53990	LOC_Os02g53990.1	GO:0003674(molecular_function);GO:0005739(mitochondrion);GO:0008150(biological_process)	NA	NA	NA	cyclin-related protein, putative, expressed
LOC_Os02g54140	18.9815	30.7143	11.5508	3.58861	1.86833	3.20392	7.07165	2.82205	1.15548e-15	1.94356e-13	up	LOC_Os02g54140	LOC_Os02g54140.1	GO:0009408(response to heat)	04141(Protein processing in endoplasmic reticulum)	K13993	NA	hsp20/alpha crystallin family protein, putative, expressed
LOC_Os02g54150	44.102	54.9488	42.416	15.0991	14.6047	14.2699	3.21708	1.68575	6.40448e-15	1.02739e-12	up	LOC_Os02g54150	LOC_Os02g54150.1	GO:0004439(phosphatidylinositol-4,5-bisphosphate 5-phosphatase activity);GO:0005634(nucleus);GO:0005774(vacuolar membrane);GO:0007033(vacuole organization);GO:0016021(integral component of membrane);GO:0036092(phosphatidylinositol-3-phosphate biosynthetic process);GO:0042578(phosphoric ester hydrolase activity)	NA	NA	NA	SAC domain containing protein, putative, expressed
LOC_Os02g54600	3.55317	5.19888	2.77524	9.51094	6.10797	15.6473	0.368682	-1.43955	0.000376998	0.00502423	down	LOC_Os02g54600	LOC_Os02g54600.1	GO:0004702(receptor signaling protein serine/threonine kinase activity);GO:0005737(cytoplasm)	04626(Plant-pathogen interaction)	K13413	EC:2.7.12.2	STE_MEK_ste7_MAP2K.5 - STE kinases include homologs to sterile 7, sterile 11 and sterile 20 from yeast, expressed
LOC_Os02g54640	2.6038	2.25021	2.54268	6.43891	3.87842	5.30152	0.473574	-1.07834	0.00143717	0.0150053	down	LOC_Os02g54640	LOC_Os02g54640.1	GO:0004970(ionotropic glutamate receptor activity);GO:0005217(intracellular ligand-gated ion channel activity);GO:0005515(protein binding);GO:0005634(nucleus);GO:0006874(cellular calcium ion homeostasis);GO:0009416(response to light stimulus);GO:0016021(integral component of membrane)	NA	NA	NA	glutamate receptor, putative, expressed
LOC_Os02g54710	3.53943	4.29285	4.14654	9.27218	6.93736	11.4634	0.432871	-1.20799	0.00166754	0.0167479	down	LOC_Os02g54710	LOC_Os02g54710.1	NA	NA	NA	NA	expressed protein
LOC_Os02g54730	7.72891	7.40478	7.77739	22.0477	20.4311	24.8396	0.340339	-1.55496	1.07099e-09	6.46512e-08	down	LOC_Os02g54730	LOC_Os02g54730.1	GO:0003333(amino acid transmembrane transport);GO:0015171(amino acid transmembrane transporter activity)	04075(Plant hormone signal transduction)	K13946	NA	transmembrane amino acid transporter protein, putative, expressed
LOC_Os02g54900	0.182338	0.216727	0.389096	1.04053	0.562224	0.606304	0.356786	-1.48687	0.0155663	0.0948932	down	LOC_Os02g54900	LOC_Os02g54900.1	GO:0004702(receptor signaling protein serine/threonine kinase activity);GO:0005737(cytoplasm)	04626(Plant-pathogen interaction)	K04368	EC:2.7.12.2	STE_PAK_Ste20_STLK.2 - STE kinases include homologs to sterile 7, sterile 11 and sterile 20 from yeast, expressed
LOC_Os02g55440	6.98919	6.66233	4.74525	14.2945	7.77495	14.8529	0.498255	-1.00504	0.00293921	0.0262213	down	LOC_Os02g55440	LOC_Os02g55440.2;LOC_Os02g55440.1	GO:0016021(integral component of membrane);GO:0016021(integral component of membrane)	NA	NA	NA	transmembrane 9 superfamily member, putative, expressed
LOC_Os02g55560	1.80003	1.95124	0.960817	6.04196	11.0824	9.01129	0.180293	-2.47158	1.7607e-09	1.0202e-07	down	LOC_Os02g55560	LOC_Os02g55560.1;LOC_Os02g55560.2	GO:0004722(protein serine/threonine phosphatase activity);GO:0005634(nucleus);GO:0005737(cytoplasm);GO:0005829(cytosol);GO:0006470(protein dephosphorylation);GO:0046872(metal ion binding);GO:0050688(regulation of defense response to virus);GO:0050688(regulation of defense response to virus)	04075(Plant hormone signal transduction);04931(Insulin resistance);04931(Insulin resistance)	K14497	EC:3.1.3.16	protein phosphatase 2C, putative, expressed
LOC_Os02g55890	0.102805	0.037333	0.110714	1.59115	0.492748	1.54051	0.0692119	-3.85284	5.21869e-09	2.75652e-07	down	LOC_Os02g55890	LOC_Os02g55890.1	GO:0000325(plant-type vacuole);GO:0004427(inorganic diphosphatase activity);GO:0005739(mitochondrion);GO:0005773(vacuole);GO:0005774(vacuolar membrane);GO:0005794(Golgi apparatus);GO:0005829(cytosol);GO:0005886(plasma membrane);GO:0009414(response to water deprivation);GO:0009507(chloroplast);GO:0009651(response to salt stress);GO:0009678(hydrogen-translocating pyrophosphatase activity);GO:000970…	00190(Oxidative phosphorylation)	K01507	EC:3.6.1.1	inorganic H+ pyrophosphatase, putative, expressed
LOC_Os02g56120	1.14657	2.46572	1.14258	0.26447	0.0001	0.106493	12.8142	3.67967	1.28963e-06	3.71604e-05	up	LOC_Os02g56120	LOC_Os02g56120.1;LOC_Os02g56120.3;LOC_Os02g56120.2	GO:0009733(response to auxin);GO:0009733(response to auxin)	04075(Plant hormone signal transduction);04075(Plant hormone signal transduction)	K14484	NA	OsIAA9 - Auxin-responsive Aux/IAA gene family member, expressed
LOC_Os02g56250	10.4417	12.2825	8.62099	22.6042	14.4816	45.4647	0.37971	-1.39703	0.000335947	0.00457189	down	LOC_Os02g56250	LOC_Os02g56250.1	GO:0000977(RNA polymerase II regulatory region sequence-specific DNA binding);GO:0001085(RNA polymerase II transcription factor binding);GO:0001228(transcriptional activator activity, RNA polymerase II transcription regulatory region sequence-specific binding);GO:0003682(chromatin binding);GO:0005634(nucleus);GO:0005667(transcription factor complex);GO:0030154(cell differentiation)	NA	NA	NA	GATA zinc finger domain containing protein, expressed
LOC_Os02g56300	2.72874	2.18857	2.44024	6.74107	2.71154	9.46323	0.388962	-1.3623	0.00277412	0.02515	down	LOC_Os02g56300	LOC_Os02g56300.1	GO:0004758(serine C-palmitoyltransferase activity);GO:0005515(protein binding);GO:0005783(endoplasmic reticulum);GO:0005789(endoplasmic reticulum membrane);GO:0006915(apoptotic process);GO:0009507(chloroplast);GO:0016021(integral component of membrane);GO:0016049(cell growth);GO:0030148(sphingolipid biosynthetic process);GO:0030170(pyridoxal phosphate binding);GO:0043067(regulation of programmed …	00600(Sphingolipid metabolism)	K00654	EC:2.3.1.50	aminotransferase, classes I and II, domain containing protein, expressed
LOC_Os02g56310	4.10726	5.67075	4.60018	11.4019	7.12981	10.3894	0.497151	-1.00824	0.00753079	0.054659	down	LOC_Os02g56310	LOC_Os02g56310.1	GO:0004683(calmodulin-dependent protein kinase activity);GO:0005516(calmodulin binding);GO:0005634(nucleus);GO:0005737(cytoplasm);GO:0005886(plasma membrane);GO:0009738(abscisic acid-activated signaling pathway);GO:0009931(calcium-dependent protein serine/threonine kinase activity);GO:0018105(peptidyl-serine phosphorylation);GO:0035556(intracellular signal transduction);GO:0046777(protein autopho…	04626(Plant-pathogen interaction)	K13412	EC:2.7.11.1	calcium-dependent protein kinase isoform AK1, putative, expressed
LOC_Os02g56370	0.636687	0.866137	0.72512	4.49136	0.341524	6.90179	0.18986	-2.39699	0.00160639	0.016323	down	LOC_Os02g56370	LOC_Os02g56370.1	GO:0004674(protein serine/threonine kinase activity);GO:0005886(plasma membrane);GO:0007166(cell surface receptor signaling pathway)	04933(AGE-RAGE signaling pathway in diabetic complications)	K04447	EC:2.7.10.2	OsWAK20 - OsWAK receptor-like protein kinase, expressed
LOC_Os02g56380	0.101376	0.015246	0.028239	0.59257	0.394677	2.2319	0.0449999	-4.47394	2.09178e-07	7.6295e-06	down	LOC_Os02g56380	LOC_Os02g56380.1	GO:0004674(protein serine/threonine kinase activity);GO:0005886(plasma membrane);GO:0007166(cell surface receptor signaling pathway)	04626(Plant-pathogen interaction)	K13436	EC:2.7.11.1	OsWAK21 - OsWAK receptor-like cytoplasmic kinase OsWAK-RLCK, expressed
LOC_Os02g56480	0.492855	0.370613	0.397359	1.48621	0.33733	1.82565	0.345509	-1.53321	0.0272772	0.142214	down	LOC_Os02g56480	LOC_Os02g56480.1	GO:0003674(molecular_function);GO:0005634(nucleus);GO:0008150(biological_process);GO:0009941(chloroplast envelope)	04144(Endocytosis)	K19475	NA	PB1 domain containing protein, expressed
LOC_Os02g57120	1.13882	0.649942	0.537694	2.71016	1.43365	3.31455	0.311926	-1.68072	0.000133084	0.00210949	down	LOC_Os02g57120	LOC_Os02g57120.3;LOC_Os02g57120.1	GO:0005737(cytoplasm);GO:0005829(cytosol);GO:0005876(spindle microtubule);GO:0005886(plasma membrane);GO:0005938(cell cortex);GO:0007026(negative regulation of microtubule depolymerization);GO:0007067(mitotic nuclear division);GO:0009506(plasmodesma);GO:0009524(phragmoplast);GO:0016049(cell growth);GO:0043622(cortical microtubule organization);GO:0050821(protein stabilization);GO:0051010(microtub…	NA	NA	NA	HEAT repeat family protein, putative, expressed
LOC_Os02g57270	6.93898	6.3989	7.38356	16.5761	14.6073	17.7145	0.42377	-1.23865	3.25363e-06	8.35188e-05	down	LOC_Os02g57270	LOC_Os02g57270.1;LOC_Os02g57270.2	GO:0000781(chromosome, telomeric region);GO:0000783(nuclear telomere cap complex);GO:0003691(double-stranded telomeric DNA binding);GO:0031627(telomeric loop formation);GO:0032204(regulation of telomere maintenance);GO:0042162(telomeric DNA binding);GO:0042803(protein homodimerization activity);GO:0042803(protein homodimerization activity)	NA	NA	NA	MYB family transcription factor, putative, expressed
LOC_Os02g57530	2.57458	2.21431	2.14101	7.57795	4.77144	6.69582	0.363866	-1.45852	3.46953e-07	1.19265e-05	down	LOC_Os02g57530	LOC_Os02g57530.3;LOC_Os02g57530.4;LOC_Os02g57530.2;LOC_Os02g57530.1	GO:0004674(protein serine/threonine kinase activity);GO:0006355(regulation of transcription, DNA-templated);GO:0009723(response to ethylene);GO:2000904(regulation of starch metabolic process);GO:2000904(regulation of starch metabolic process)	04075(Plant hormone signal transduction);04075(Plant hormone signal transduction)	K14509	EC:2.7.13.-	ethylene receptor, putative, expressed
LOC_Os02g57700	0.029889	0.013766	0.0001	0.530614	0.143557	0.645921	0.0331454	-4.91505	5.41175e-08	2.25381e-06	down	LOC_Os02g57700	LOC_Os02g57700.1	GO:0004674(protein serine/threonine kinase activity);GO:0004842(ubiquitin-protein transferase activity);GO:0005524(ATP binding);GO:0005886(plasma membrane);GO:0006468(protein phosphorylation);GO:0016301(kinase activity);GO:0016567(protein ubiquitination);GO:0016874(ligase activity)	04626(Plant-pathogen interaction)	K16224	NA	protein kinase, putative, expressed
LOC_Os02g58070	19.3526	17.07	18.8292	36.4239	34.3684	47.4639	0.467222	-1.09782	8.93313e-05	0.00149758	down	LOC_Os02g58070	LOC_Os02g58070.1	GO:0004656(procollagen-proline 4-dioxygenase activity);GO:0005506(iron ion binding);GO:0005739(mitochondrion);GO:0005768(endosome);GO:0005789(endoplasmic reticulum membrane);GO:0005794(Golgi apparatus);GO:0005802(trans-Golgi network);GO:0016021(integral component of membrane);GO:0016706(oxidoreductase activity, acting on paired donors, with incorporation or reduction of molecular oxygen, 2-oxoglu…	00330(Arginine and proline metabolism)	K00472	EC:1.14.11.2	oxidoreductase, putative, expressed
LOC_Os02g58450	1.62206	1.87154	3.00073	4.70594	4.19496	5.13754	0.46261	-1.11213	0.00363822	0.0310503	down	LOC_Os02g58450	LOC_Os02g58450.1	GO:0003674(molecular_function);GO:0008150(biological_process);GO:0009507(chloroplast)	NA	NA	NA	uncharacterized ACR, COG1399 family protein, expressed
LOC_Os02g58530	0.725558	1.24504	0.714513	0.650124	0.19374	0.217089	2.53085	1.33962	0.00575112	0.0446897	up	LOC_Os02g58530	LOC_Os02g58530.1	GO:0005351(sugar:proton symporter activity);GO:0005355(glucose transmembrane transporter activity);GO:0005887(integral component of plasma membrane);GO:0035428(hexose transmembrane transport);GO:0046323(glucose import)	NA	NA	NA	transporter family protein, putative, expressed
LOC_Os03g01290	0.0001	0.0001	0.0001	0.44933	0.37302	0.501952	0.000226534	-12.108	8.67824e-17	1.78989e-14	down	LOC_Os03g01290	LOC_Os03g01290.1	GO:0005215(transporter activity);GO:0005515(protein binding);GO:0005886(plasma membrane);GO:0006857(oligopeptide transport);GO:0009414(response to water deprivation);GO:0009635(response to herbicide);GO:0009734(auxin-activated signaling pathway);GO:0010167(response to nitrate);GO:0015112(nitrate transmembrane transporter activity);GO:0015293(symporter activity);GO:0015706(nitrate transport);GO:00…	NA	NA	NA	peptide transporter PTR2, putative, expressed
LOC_Os03g01300	1.33494	4.90161	1.05516	1.16553	0.172381	0.276383	4.51696	2.17535	0.00134184	0.014183	up	LOC_Os03g01300	LOC_Os03g01300.1	GO:0005515(protein binding);GO:0005576(extracellular region);GO:0005618(cell wall);GO:0005783(endoplasmic reticulum);GO:0006869(lipid transport);GO:0008289(lipid binding);GO:0009506(plasmodesma);GO:0009626(plant-type hypersensitive response);GO:0009627(systemic acquired resistance);GO:0009631(cold acclimation);GO:0009682(induced systemic resistance);GO:0009707(chloroplast outer membrane);GO:00436…	03010(Ribosome)	K02883	NA	LTPL114 - Protease inhibitor/seed storage/LTP family protein precursor, expressed
LOC_Os03g01330	1.78718	3.74244	1.89119	0.390753	0.332236	0.690667	5.24938	2.39215	1.82721e-06	5.01686e-05	up	LOC_Os03g01330	LOC_Os03g01330.1	NA	NA	NA	NA	sodium/potassium/calcium exchanger 1, putative, expressed
LOC_Os03g01442	1.07765	1.37747	1.00845	2.64657	2.71799	2.73734	0.427501	-1.226	0.00306908	0.0271146	down	LOC_Os03g01442	LOC_Os03g01442.1	NA	NA	NA	NA	expressed protein
LOC_Os03g01750	8.14997	7.58108	9.15907	19.045	14.9933	16.2353	0.495093	-1.01423	0.000359131	0.00482167	down	LOC_Os03g01750	LOC_Os03g01750.1;LOC_Os03g01750.7;LOC_Os03g01750.2;LOC_Os03g01750.4;LOC_Os03g01750.5;LOC_Os03g01750.6	GO:0005515(protein binding);GO:0005737(cytoplasm);GO:0005982(starch metabolic process);GO:0005983(starch catabolic process);GO:0006470(protein dephosphorylation);GO:0007623(circadian rhythm);GO:0008138(protein tyrosine/serine/threonine phosphatase activity);GO:0009507(chloroplast);GO:0009570(chloroplast stroma);GO:0019203(carbohydrate phosphatase activity);GO:0030247(polysaccharide binding);GO:00…	NA	NA	NA	dual specificity protein phosphatase, putative, expressed
LOC_Os03g01900	2.15505	2.22999	1.99883	7.42016	1.68922	6.24645	0.41573	-1.26628	0.0433373	0.196601	down	LOC_Os03g01900	LOC_Os03g01900.1	GO:0000028(ribosomal small subunit assembly);GO:0022627(cytosolic small ribosomal subunit)	03010(Ribosome)	K02962	NA	40S ribosomal protein S17, putative, expressed
LOC_Os03g01910	9.46988	9.25876	8.18774	21.5029	11.9494	24.1496	0.467283	-1.09763	0.000641561	0.00776733	down	LOC_Os03g01910	LOC_Os03g01910.1;LOC_Os03g01910.2	GO:0003674(molecular_function);GO:0005634(nucleus);GO:0006351(transcription, DNA-templated);GO:0006355(regulation of transcription, DNA-templated);GO:0009651(response to salt stress);GO:0009651(response to salt stress)	NA	NA	NA	transcription factor BTF3, putative, expressed
LOC_Os03g02030	10.476	9.58779	11.2642	28.1221	21.7056	26.6018	0.409894	-1.28668	1.23571e-06	3.5981e-05	down	LOC_Os03g02030	LOC_Os03g02030.1;LOC_Os03g02030.2	GO:0004326(tetrahydrofolylpolyglutamate synthase activity);GO:0005524(ATP binding);GO:0005829(cytosol);GO:0006730(one-carbon metabolic process);GO:0009507(chloroplast);GO:0009570(chloroplast stroma);GO:0010449(root meristem growth);GO:0046901(tetrahydrofolylpolyglutamate biosynthetic process);GO:0048364(root development);GO:0048767(root hair elongation);GO:0048767(root hair elongation)	00790(Folate biosynthesis);00790(Folate biosynthesis)	K01930	EC:6.3.2.17	folylpolyglutamate synthase, mitochondrial precursor, putative, expressed
LOC_Os03g02070	2.51095	4.01453	1.40215	0.608003	0.684936	1.7406	2.61333	1.38589	0.0060145	0.0461885	up	LOC_Os03g02070	LOC_Os03g02070.2;LOC_Os03g02070.1	GO:0005737(cytoplasm);GO:0030001(metal ion transport);GO:0046914(transition metal ion binding);GO:0046916(cellular transition metal ion homeostasis);GO:0046916(cellular transition metal ion homeostasis)	NA	NA	NA	heavy-metal-associated domain-containing protein, putative, expressed
LOC_Os03g02240	0.179637	0.071791	0.04881	3.89955	1.37677	3.96681	0.0324823	-4.9442	1.08529e-17	2.38009e-15	down	LOC_Os03g02240	LOC_Os03g02240.1	GO:0003700(transcription factor activity, sequence-specific DNA binding);GO:0005634(nucleus);GO:0006355(regulation of transcription, DNA-templated);GO:0010192(mucilage biosynthetic process);GO:0044212(transcription regulatory region DNA binding)	NA	NA	NA	AT-GTL1, putative, expressed
LOC_Os03g02260	7.28414	8.81382	4.68504	16.964	11.195	18.7466	0.443081	-1.17436	0.000425501	0.00556501	down	LOC_Os03g02260	LOC_Os03g02260.1	GO:0005524(ATP binding);GO:0005618(cell wall);GO:0005739(mitochondrion);GO:0005759(mitochondrial matrix);GO:0005774(vacuolar membrane);GO:0005794(Golgi apparatus);GO:0006457(protein folding);GO:0009408(response to heat);GO:0009507(chloroplast);GO:0009615(response to virus);GO:0009651(response to salt stress);GO:0046686(response to cadmium ion);GO:0051082(unfolded protein binding)	03018(RNA degradation)	K04043	NA	DnaK family protein, putative, expressed
LOC_Os03g02300	2.12507	2.34694	0.529008	13.1538	10.2339	19.0264	0.117909	-3.08425	1.07919e-08	5.28164e-07	down	LOC_Os03g02300	LOC_Os03g02300.1	NA	NA	NA	NA	expressed protein
LOC_Os03g02380	0.995737	0.955179	0.954396	3.02015	1.54257	4.01242	0.338807	-1.56146	0.000712663	0.00846257	down	LOC_Os03g02380	LOC_Os03g02380.1;LOC_Os03g02380.2	GO:0005768(endosome);GO:0005774(vacuolar membrane);GO:0005794(Golgi apparatus);GO:0005802(trans-Golgi network);GO:0009507(chloroplast);GO:0015098(molybdate ion transmembrane transporter activity);GO:0015689(molybdate ion transport);GO:0016021(integral component of membrane);GO:0016021(integral component of membrane)	NA	NA	NA	major facilitator superfamily domain-containing protein 5, putative, expressed
LOC_Os03g02390	3.68936	3.54305	4.24788	8.86779	8.78778	11.7061	0.390997	-1.35477	0.000110895	0.00179222	down	LOC_Os03g02390	LOC_Os03g02390.1	GO:0005744(mitochondrial inner membrane presequence translocase complex);GO:0015266(protein channel activity);GO:0030150(protein import into mitochondrial matrix);GO:0031305(integral component of mitochondrial inner membrane)	00940(Phenylpropanoid biosynthesis)	K00430	EC:1.11.1.7	mitochondrial import inner membrane translocase subunit Tim17, putative, expressed
LOC_Os03g02460	1.02539	2.32353	1.22941	0.0001	0.0930581	0.0691955	28.1998	4.81761	8.17279e-10	5.00452e-08	up	LOC_Os03g02460	LOC_Os03g02460.1;LOC_Os03g02460.2	GO:0016491(oxidoreductase activity);GO:0055114(oxidation-reduction process);GO:0055114(oxidation-reduction process)	NA	NA	NA	retinol dehydrogenase, putative, expressed
LOC_Os03g02470	38.4739	50.5192	36.1172	0.0757021	0.329254	0.0485834	275.853	8.10776	1.17038e-38	1.84335e-35	up	LOC_Os03g02470	LOC_Os03g02470.3;LOC_Os03g02470.1;LOC_Os03g02470.2	NA	NA	NA	NA	expressed protein
LOC_Os03g02514	8.09086	10.1261	7.66666	16.7307	19.3857	18.5104	0.473826	-1.07757	0.000451159	0.00583743	down	LOC_Os03g02514	LOC_Os03g02514.2;LOC_Os03g02514.1	GO:0016787(hydrolase activity);GO:0016787(hydrolase activity)	NA	NA	NA	hydrolase, alpha/beta fold family protein, putative, expressed
LOC_Os03g02550	4.56801	4.69871	3.44005	1.39971	1.50745	1.13288	3.14522	1.65316	5.2261e-07	1.71191e-05	up	LOC_Os03g02550	LOC_Os03g02550.1	GO:0005515(protein binding);GO:0005634(nucleus);GO:0009611(response to wounding);GO:0016567(protein ubiquitination);GO:0030246(carbohydrate binding)	NA	NA	NA	OsFBX76 - F-box domain containing protein, expressed
LOC_Os03g02762	0.223195	0.423823	0.359589	0.604035	0.82908	1.07678	0.401056	-1.31813	0.0227224	0.124421	down	LOC_Os03g02762	LOC_Os03g02762.1	GO:0005739(mitochondrion);GO:0009793(embryo development ending in seed dormancy)	NA	NA	NA	PPR repeat domain containing protein, putative, expressed
LOC_Os03g02780	5.07516	17.1695	3.11778	27.4115	25.2418	34.1377	0.292225	-1.77485	0.00119067	0.0129251	down	LOC_Os03g02780	LOC_Os03g02780.1	GO:0000786(nucleosome);GO:0003677(DNA binding);GO:0005634(nucleus);GO:0005774(vacuolar membrane);GO:0005794(Golgi apparatus);GO:0005829(cytosol);GO:0005886(plasma membrane);GO:0009506(plasmodesma);GO:0009507(chloroplast);GO:0046982(protein heterodimerization activity)	NA	NA	NA	Core histone H2A/H2B/H3/H4 domain containing protein, putative, expressed
LOC_Os03g02840	0.821539	1.40831	0.285532	0.470465	0.334365	0.417634	2.05763	1.04099	0.0303249	0.15353	up	LOC_Os03g02840	LOC_Os03g02840.1;LOC_Os03g02840.4;LOC_Os03g02840.2;LOC_Os03g02840.3	GO:0003677(DNA binding);GO:0005886(plasma membrane);GO:0008150(biological_process);GO:0008150(biological_process)	NA	NA	NA	remorin family protein, putative, expressed
LOC_Os03g02980	11.0732	9.97021	10.7194	4.19516	5.56252	5.06024	2.14354	1.09999	9.37647e-07	2.83503e-05	up	LOC_Os03g02980	LOC_Os03g02980.2;LOC_Os03g02980.1	GO:0004672(protein kinase activity);GO:0004674(protein serine/threonine kinase activity);GO:0005524(ATP binding);GO:0005634(nucleus);GO:0005776(autophagosome);GO:0006468(protein phosphorylation);GO:0006914(autophagy);GO:0015031(protein transport);GO:0016301(kinase activity);GO:0031410(cytoplasmic vesicle);GO:0031410(cytoplasmic vesicle)	04140(Regulation of autophagy);04140(Regulation of autophagy)	K08269	EC:2.7.11.1	CAMK_CAMK_like_ULKh_APGy.1 - CAMK includes calcium/calmodulin depedent protein kinases, expressed
LOC_Os03g03490	14.4957	11.6312	11.9487	5.48548	5.44964	5.43351	2.32613	1.21793	4.96928e-08	2.07953e-06	up	LOC_Os03g03490	LOC_Os03g03490.1	NA	NA	NA	NA	expressed protein
LOC_Os03g03500	8.69815	7.39342	9.74955	1.52915	2.1353	2.00114	4.56106	2.18937	2.91846e-13	3.41637e-11	up	LOC_Os03g03500	LOC_Os03g03500.1	GO:0005737(cytoplasm);GO:0030001(metal ion transport);GO:0046914(transition metal ion binding);GO:0046916(cellular transition metal ion homeostasis)	NA	NA	NA	heavy metal-associated domain containing protein, expressed
LOC_Os03g03520	0.816415	1.51003	0.812377	2.13647	3.50817	4.36733	0.313507	-1.67343	0.00567825	0.0443333	down	LOC_Os03g03520	LOC_Os03g03520.1	NA	NA	NA	NA	expressed protein
LOC_Os03g03610	10.5726	10.5165	10.6447	30.2613	14.1293	31.7941	0.416538	-1.26348	9.99333e-05	0.00164727	down	LOC_Os03g03610	LOC_Os03g03610.1;LOC_Os03g03610.2;LOC_Os03g03610.3	GO:0000148(1,3-beta-D-glucan synthase complex);GO:0003843(1,3-beta-D-glucan synthase activity);GO:0005886(plasma membrane);GO:0005886(plasma membrane)	00500(Starch and sucrose metabolism);00500(Starch and sucrose metabolism)	K00706	EC:2.4.1.34	1,3-beta-glucan synthase component domain containing protein, expressed
LOC_Os03g04060	94.5269	103.914	24.5424	36.0771	3.64801	67.0923	2.08751	1.06179	0.0360981	0.173337	up	LOC_Os03g04060	LOC_Os03g04060.1	GO:0004568(chitinase activity);GO:0005576(extracellular region);GO:0008061(chitin binding);GO:0016998(cell wall macromolecule catabolic process);GO:0050832(defense response to fungus)	00520(Amino sugar and nucleotide sugar metabolism)	K01183	EC:3.2.1.14	CHIT16 - Chitinase family protein precursor, expressed
LOC_Os03g04110	24.5908	20.9055	16.6529	8.5274	4.94217	11.7757	2.46182	1.29972	2.21158e-08	1.01096e-06	up	LOC_Os03g04110	LOC_Os03g04110.1;LOC_Os03g04110.2	GO:0005515(protein binding);GO:0043621(protein self-association);GO:0043621(protein self-association)	04626(Plant-pathogen interaction);04626(Plant-pathogen interaction)	K13473	NA	lysM domain-containing GPI-anchored protein precursor, putative, expressed
LOC_Os03g04120	0.599305	0.80401	0.9671	0.361173	0.221027	0.381537	2.45961	1.29843	0.00201475	0.0194027	up	LOC_Os03g04120	LOC_Os03g04120.1	GO:0003824(catalytic activity);GO:0005739(mitochondrion);GO:0005777(peroxisome);GO:0006631(fatty acid metabolic process);GO:0008152(metabolic process);GO:0016208(AMP binding);GO:0016874(ligase activity)	00280(Valine, leucine and isoleucine degradation)	K18660	EC:6.2.1.-	AMP-binding enzyme, putative, expressed
LOC_Os03g04430	12.9843	13.9407	10.5618	30.0456	20.1485	41.0227	0.410964	-1.28292	2.93287e-05	0.000574795	down	LOC_Os03g04430	LOC_Os03g04430.1;LOC_Os03g04430.2;LOC_Os03g04430.3	GO:0004722(protein serine/threonine phosphatase activity);GO:0006470(protein dephosphorylation);GO:0046872(metal ion binding);GO:0005886(plasma membrane);GO:0005886(plasma membrane)	00010(Glycolysis / Gluconeogenesis);00040(Pentose and glucuronate interconversions);00053(Ascorbate and aldarate metabolism);00620(Pyruvate metabolism);00071(Fatty acid degradation);00561(Glycerolipid metabolism);00280(Valine, leucine and isoleucine degradation);00310(Lysine degradation);00330(Arginine and proline metabolism);00340(Histidine metabolism);00380(Tryptophan metabolism);00410(beta-Ala…	K00128	EC:1.2.1.3	protein phosphatase 2C, putative, expressed
LOC_Os03g05260	8.18481	8.64713	6.64185	16.1636	18.8954	18.0892	0.441667	-1.17897	0.000299586	0.00416559	down	LOC_Os03g05260	LOC_Os03g05260.1	GO:0005634(nucleus);GO:0005829(cytosol);GO:0008150(biological_process)	04144(Endocytosis)	K12489	NA	ankyrin repeat domain containing protein, expressed
LOC_Os03g05640	0.760907	0.924896	0.952762	0.424918	0.130448	0.404089	2.75007	1.45947	0.00109935	0.0120879	up	LOC_Os03g05640	LOC_Os03g05640.1	GO:0005887(integral component of plasma membrane);GO:0022891(substrate-specific transmembrane transporter activity)	NA	NA	NA	inorganic phosphate transporter, putative, expressed
LOC_Os03g05806	2.19568	2.26976	2.76776	5.35839	3.71909	5.797	0.486282	-1.04013	0.0026887	0.0244652	down	LOC_Os03g05806	LOC_Os03g05806.1	GO:0000455(enzyme-directed rRNA pseudouridine synthesis);GO:0005829(cytosol);GO:0009501(amyloplast);GO:0009507(chloroplast);GO:0009982(pseudouridine synthase activity)	NA	NA	NA	pseudouridine synthase family protein, putative, expressed
LOC_Os03g05910	0.648129	0.652728	0.763995	0.0789515	0.110596	0.28965	4.30898	2.10735	0.000111115	0.00179409	up	LOC_Os03g05910	LOC_Os03g05910.2;LOC_Os03g05910.3;LOC_Os03g05910.1	GO:0004497(monooxygenase activity);GO:0044550(secondary metabolite biosynthetic process);GO:0044550(secondary metabolite biosynthetic process)	NA	NA	NA	expressed protein
LOC_Os03g06090	6.91827	9.52932	8.68802	17.4553	14.3133	18.5891	0.499142	-1.00248	0.00158498	0.0161813	down	LOC_Os03g06090	LOC_Os03g06090.1	GO:0005886(plasma membrane);GO:0015099(nickel cation transmembrane transporter activity);GO:0015675(nickel cation transport);GO:0016021(integral component of membrane)	NA	NA	NA	high-affinity nickel-transport family protein, putative, expressed
LOC_Os03g06120	0.801863	0.202881	0.593803	4.36332	2.5824	3.85769	0.147967	-2.75665	9.80897e-08	3.86228e-06	down	LOC_Os03g06120	LOC_Os03g06120.1;LOC_Os03g06120.2;LOC_Os03g06120.3	GO:0005262(calcium channel activity);GO:0005886(plasma membrane);GO:0005887(integral component of plasma membrane);GO:0006816(calcium ion transport);GO:0007231(osmosensory signaling pathway);GO:0007638(mechanosensory behavior);GO:0033500(carbohydrate homeostasis);GO:0070588(calcium ion transmembrane transport);GO:0070588(calcium ion transmembrane transport)	00100(Steroid biosynthesis);00100(Steroid biosynthesis)	K08242	EC:2.1.1.143	PLAC8 family protein, expressed
LOC_Os03g06200	3.86074	3.67148	3.26506	10.5907	2.34236	9.75902	0.475817	-1.07152	0.0499237	0.216828	down	LOC_Os03g06200	LOC_Os03g06200.1	GO:0004648(O-phospho-L-serine:2-oxoglutarate aminotransferase activity)	01200(Carbon metabolism);01230(Biosynthesis of amino acids);00260(Glycine, serine and threonine metabolism);00750(Vitamin B6 metabolism)	K00831	EC:2.6.1.52	aminotransferase, putative, expressed
LOC_Os03g06230	5.89542	4.11123	7.30903	12.7733	12.3717	13.7574	0.445105	-1.16778	0.00042051	0.00552756	down	LOC_Os03g06230	LOC_Os03g06230.1	GO:0003824(catalytic activity);GO:0005975(carbohydrate metabolic process);GO:0009507(chloroplast);GO:0009535(chloroplast thylakoid membrane);GO:0009773(photosynthetic electron transport in photosystem I);GO:0010628(positive regulation of gene expression);GO:0016020(membrane);GO:0030246(carbohydrate binding)	NA	NA	NA	galactose mutarotase-like, putative, expressed
LOC_Os03g06350	0.675094	0.64074	0.653471	0.408152	0.359028	0.206385	2.02278	1.01634	0.0255647	0.135612	up	LOC_Os03g06350	LOC_Os03g06350.1	GO:0005634(nucleus);GO:0006351(transcription, DNA-templated);GO:0045892(negative regulation of transcription, DNA-templated)	NA	NA	NA	DUF623 domain containing protein, expressed
LOC_Os03g06570	1.44324	2.33251	0.908433	0.20548	0.347185	0.442251	4.70811	2.23515	1.40137e-05	0.000298265	up	LOC_Os03g06570	LOC_Os03g06570.1	GO:0005516(calmodulin binding);GO:0005634(nucleus)	03015(mRNA surveillance pathway)	K14411	NA	IQ calmodulin-binding motif family protein, putative, expressed
LOC_Os03g06920	1.15516	1.13773	1.58361	0.901567	0.392936	0.456276	2.21415	1.14676	0.000914227	0.0104272	up	LOC_Os03g06920	LOC_Os03g06920.1	GO:0000419(DNA-directed RNA polymerase V complex);GO:0003676(nucleic acid binding);GO:0003677(DNA binding);GO:0004386(helicase activity);GO:0005515(protein binding);GO:0005524(ATP binding);GO:0005634(nucleus);GO:0005730(nucleolus);GO:0006306(DNA methylation);GO:0010424(DNA methylation on cytosine within a CG sequence);GO:0030422(production of siRNA involved in RNA interference);GO:0031618(nuclear…	03440(Homologous recombination)	K10875	EC:3.6.4.-	DRD1, putative, expressed
LOC_Os03g07190	3.07527	2.87619	5.21938	8.80585	8.0168	10.6249	0.406988	-1.29694	0.0012735	0.0135942	down	LOC_Os03g07190	LOC_Os03g07190.1	GO:0003674(molecular_function);GO:0008150(biological_process);GO:0009507(chloroplast)	NA	NA	NA	expressed protein
LOC_Os03g07580	0.992679	1.01379	0.761428	2.6264	0.995218	2.97005	0.419908	-1.25185	0.0074843	0.0543848	down	LOC_Os03g07580	LOC_Os03g07580.1	GO:0000973(posttranscriptional tethering of RNA polymerase II gene DNA at nuclear periphery);GO:0003723(RNA binding);GO:0005487(nucleocytoplasmic transporter activity);GO:0006405(RNA export from nucleus);GO:0006606(protein import into nucleus);GO:0008139(nuclear localization sequence binding);GO:0017056(structural constituent of nuclear pore);GO:0034398(telomere tethering at nuclear periphery);GO…	03013(RNA transport)	K14297	NA	OsNucAP1 - Putative Nucleoporin Autopeptidase homologue, expressed
LOC_Os03g07600	0.113395	0.165255	0.051871	0.67911	0.49754	0.606535	0.185354	-2.43164	0.00016308	0.00250697	down	LOC_Os03g07600	LOC_Os03g07600.1	GO:0005737(cytoplasm);GO:0008150(biological_process)	03010(Ribosome)	K02936	NA	calcium-binding protein, putative, expressed
LOC_Os03g07739	2.14468	1.85147	1.95093	4.24071	2.43161	5.40083	0.492588	-1.02155	0.0162334	0.097756	down	LOC_Os03g07739	LOC_Os03g07739.2	NA	NA	NA	NA	expressed protein
LOC_Os03g07880	7.89652	6.90586	5.60365	20.7759	11.0395	17.2326	0.416042	-1.2652	0.000121744	0.00194578	down	LOC_Os03g07880	LOC_Os03g07880.2;LOC_Os03g07880.1;LOC_Os03g07880.3	GO:0003677(DNA binding);GO:0003700(transcription factor activity, sequence-specific DNA binding);GO:0005634(nucleus);GO:0006351(transcription, DNA-templated);GO:0006355(regulation of transcription, DNA-templated);GO:0009793(embryo development ending in seed dormancy);GO:0010262(somatic embryogenesis);GO:0016602(CCAAT-binding factor complex);GO:0048316(seed development);GO:0048316(seed development)	00970(Aminoacyl-tRNA biosynthesis);00970(Aminoacyl-tRNA biosynthesis)	K01883	EC:6.1.1.16	nuclear transcription factor Y subunit, putative, expressed
LOC_Os03g07980	5.43633	6.93927	5.47648	2.73687	2.34994	3.16765	2.16272	1.11285	0.000443087	0.00574157	up	LOC_Os03g07980	LOC_Os03g07980.1	NA	NA	NA	NA	expressed protein
LOC_Os03g08110	1.28933	1.52561	1.1112	0.597668	0.678684	0.621155	2.0691	1.04901	0.0100531	0.0677193	up	LOC_Os03g08110	LOC_Os03g08110.1	GO:0016787(hydrolase activity)	NA	NA	NA	hydrolase protein, putative, expressed
LOC_Os03g08250	17.5777	19.9158	17.3688	6.34795	6.20461	6.99276	2.80693	1.48899	3.00584e-10	2.08304e-08	up	LOC_Os03g08250	LOC_Os03g08250.1	NA	NA	NA	NA	expressed protein
LOC_Os03g08330	1.07419	2.8721	1.87963	2.63868	15.002	13.845	0.185034	-2.43414	8.6881e-05	0.00146279	down	LOC_Os03g08330	LOC_Os03g08330.1	GO:0003714(transcription corepressor activity);GO:0005634(nucleus);GO:0009611(response to wounding);GO:0031347(regulation of defense response);GO:1903507(negative regulation of nucleic acid-templated transcription);GO:2000022(regulation of jasmonic acid mediated signaling pathway)	04075(Plant hormone signal transduction)	K13464	NA	ZIM domain containing protein, putative, expressed
LOC_Os03g08360	6.43774	8.19955	2.92453	9.82604	15.8866	9.81912	0.494257	-1.01667	0.0230447	0.125964	down	LOC_Os03g08360	LOC_Os03g08360.1;LOC_Os03g08360.4;LOC_Os03g08360.3	GO:0000038(very long-chain fatty acid metabolic process);GO:0005634(nucleus);GO:0005783(endoplasmic reticulum);GO:0005789(endoplasmic reticulum membrane);GO:0006633(fatty acid biosynthetic process);GO:0008610(lipid biosynthetic process);GO:0009409(response to cold);GO:0009416(response to light stimulus);GO:0009913(epidermal cell differentiation);GO:0016020(membrane);GO:0016021(integral component …	00062(Fatty acid elongation);00062(Fatty acid elongation)	K15397	EC:2.3.1.199	3-ketoacyl-CoA synthase 10, putative, expressed
LOC_Os03g08470	1.61444	1.20901	0.676449	5.44585	2.7363	5.57218	0.254457	-1.9745	2.40774e-05	0.000480025	down	LOC_Os03g08470	LOC_Os03g08470.2;LOC_Os03g08470.1;LOC_Os03g08470.3	GO:0001666(response to hypoxia);GO:0003677(DNA binding);GO:0003700(transcription factor activity, sequence-specific DNA binding);GO:0005515(protein binding);GO:0005634(nucleus);GO:0005886(plasma membrane);GO:0006351(transcription, DNA-templated);GO:0006355(regulation of transcription, DNA-templated);GO:0009873(ethylene-activated signaling pathway);GO:0070483(detection of hypoxia);GO:0070483(detec…	00230(Purine metabolism);00240(Pyrimidine metabolism);03020(RNA polymerase);03020(RNA polymerase)	K03021	EC:2.7.7.6	AP2 domain containing protein, expressed
LOC_Os03g08490	37.4764	37.5892	52.455	107.913	62.4703	110.422	0.454124	-1.13884	0.000331794	0.00453061	down	LOC_Os03g08490	LOC_Os03g08490.1	GO:0003700(transcription factor activity, sequence-specific DNA binding)	00230(Purine metabolism);00240(Pyrimidine metabolism);03020(RNA polymerase)	K03021	EC:2.7.7.6	AP2 domain containing protein, expressed
LOC_Os03g08500	84.7496	87.6263	92.6796	39.7152	43.0403	36.0414	2.23117	1.1578	3.19056e-08	1.41372e-06	up	LOC_Os03g08500	LOC_Os03g08500.1;LOC_Os03g08500.2	GO:0003700(transcription factor activity, sequence-specific DNA binding);GO:0003700(transcription factor activity, sequence-specific DNA binding)	04626(Plant-pathogen interaction);04626(Plant-pathogen interaction)	K13434	NA	AP2 domain containing protein, expressed
LOC_Os03g08840	1.12619	1.25428	1.25022	2.43475	2.03513	3.65855	0.446666	-1.16273	0.0289543	0.148383	down	LOC_Os03g08840	LOC_Os03g08840.1	NA	NA	NA	NA	zinc finger protein, putative, expressed
LOC_Os03g08900	0.259553	0.414957	4.50556	0.115905	0.577047	0.052399	6.94984	2.79698	0.00645223	0.048708	up	LOC_Os03g08900	LOC_Os03g08900.1	GO:0006855(drug transmembrane transport);GO:0015238(drug transmembrane transporter activity)	NA	NA	NA	MATE efflux family protein, putative, expressed
LOC_Os03g08940	0.477489	1.47856	0.611508	3.12033	0.222049	7.40121	0.238985	-2.06501	0.0370699	0.1761	down	LOC_Os03g08940	LOC_Os03g08940.1	NA	NA	NA	NA	expressed protein
LOC_Os03g08970	17.8683	22.0584	14.6856	43.6564	36.249	51.3705	0.416012	-1.2653	1.1915e-05	0.000258034	down	LOC_Os03g08970	LOC_Os03g08970.1	NA	NA	NA	NA	expressed protein
LOC_Os03g09045	2.71317	2.99654	2.60807	7.18996	4.10125	6.66452	0.463238	-1.11018	0.0111524	0.0735777	down	LOC_Os03g09045	LOC_Os03g09045.1	NA	NA	NA	NA	retrotransposon protein, putative, unclassified, expressed
LOC_Os03g09070	1.96015	4.81594	1.37297	8.29434	5.19707	16.1973	0.274484	-1.8652	0.000316033	0.00435236	down	LOC_Os03g09070	LOC_Os03g09070.1	GO:0005576(extracellular region);GO:0005773(vacuole);GO:0008150(biological_process)	03040(Spliceosome)	K11092	NA	leucine rich repeat domain containing protein, putative, expressed
LOC_Os03g09120	4.24711	6.48819	2.98074	1.98577	1.77837	2.07358	2.34955	1.23239	0.000192271	0.00284709	up	LOC_Os03g09120	LOC_Os03g09120.1	GO:0003674(molecular_function);GO:0005634(nucleus);GO:0008150(biological_process)	NA	NA	NA	expressed protein
LOC_Os03g09880	1.23607	2.33881	0.75206	0.384455	0.326055	0.486001	3.6163	1.85451	0.000378794	0.0050404	up	LOC_Os03g09880	LOC_Os03g09880.1	NA	NA	NA	NA	AIR12, putative, expressed
LOC_Os03g10010	4.71298	3.84069	1.52288	1.65523	0.803756	2.1884	2.16822	1.11651	0.0219966	0.121519	up	LOC_Os03g10010	LOC_Os03g10010.1	NA	NA	NA	NA	expressed protein
LOC_Os03g10100	4.44361	6.2819	7.91942	3.43712	0.548235	1.16022	3.62349	1.85738	1.24088e-05	0.000267058	up	LOC_Os03g10100	LOC_Os03g10100.1	GO:0005351(sugar:proton symporter activity);GO:0005355(glucose transmembrane transporter activity);GO:0005887(integral component of plasma membrane);GO:0035428(hexose transmembrane transport);GO:0046323(glucose import)	NA	NA	NA	transporter family protein, putative, expressed
LOC_Os03g10140	4.25368	4.77446	4.65069	11.6655	7.46132	9.10332	0.484548	-1.04529	0.000931493	0.0105754	down	LOC_Os03g10140	LOC_Os03g10140.1	GO:0003676(nucleic acid binding);GO:0003677(DNA binding);GO:0003700(transcription factor activity, sequence-specific DNA binding);GO:0005634(nucleus);GO:0006351(transcription, DNA-templated);GO:0006355(regulation of transcription, DNA-templated);GO:0008270(zinc ion binding);GO:0046872(metal ion binding)	00052(Galactose metabolism);00600(Sphingolipid metabolism);00531(Glycosaminoglycan degradation);00604(Glycosphingolipid biosynthesis - ganglio series);00511(Other glycan degradation)	K12309	EC:3.2.1.23	ZOS3-04 - C2H2 zinc finger protein, expressed
LOC_Os03g10200	6.97436	6.21774	4.15504	17.6011	11.821	17.3022	0.371266	-1.42948	7.82151e-06	0.00017948	down	LOC_Os03g10200	LOC_Os03g10200.1;LOC_Os03g10200.2	GO:0003674(molecular_function);GO:0005737(cytoplasm);GO:0008150(biological_process);GO:0008150(biological_process)	NA	NA	NA	ethylene-responsive element-binding protein, putative, expressed
LOC_Os03g10320	0.134346	0.291705	0.411989	1.65974	0.327724	0.846498	0.295713	-1.75773	0.0230639	0.125972	down	LOC_Os03g10320	LOC_Os03g10320.1;LOC_Os03g10320.2	GO:0003674(molecular_function);GO:0005737(cytoplasm);GO:0005874(microtubule);GO:0005874(microtubule)	NA	NA	NA	expressed protein
LOC_Os03g10500	4.95193	3.85072	4.31846	2.40732	2.2748	1.5915	2.09147	1.06452	0.000678036	0.00810695	up	LOC_Os03g10500	LOC_Os03g10500.1	GO:0000103(sulfate assimilation);GO:0004020(adenylylsulfate kinase activity)	00920(Sulfur metabolism);00230(Purine metabolism)	K00860	EC:2.7.1.25	adenylyl-sulfate kinase, putative, expressed
LOC_Os03g10640	2.51995	2.1627	1.27067	3.2259	3.86568	8.44696	0.383133	-1.38408	0.00140912	0.014769	down	LOC_Os03g10640	LOC_Os03g10640.1	GO:0005388(calcium-transporting ATPase activity);GO:0005887(integral component of plasma membrane);GO:0043231(intracellular membrane-bounded organelle)	00190(Oxidative phosphorylation)	K01535	EC:3.6.3.6	calcium-transporting ATPase, plasma membrane-type, putative, expressed
LOC_Os03g11110	1.87662	1.1319	1.27732	2.74528	4.08987	2.81507	0.444118	-1.17098	0.00749702	0.0544367	down	LOC_Os03g11110	LOC_Os03g11110.1	GO:0005886(plasma membrane);GO:0008270(zinc ion binding);GO:0016021(integral component of membrane);GO:0019706(protein-cysteine S-palmitoyltransferase activity);GO:0030659(cytoplasmic vesicle membrane)	NA	NA	NA	zinc finger family protein, putative, expressed
LOC_Os03g11340	0.358886	0.589029	0.409822	1.82587	0.55569	1.84067	0.321569	-1.6368	0.0113721	0.0745732	down	LOC_Os03g11340	LOC_Os03g11340.1	GO:0005886(plasma membrane);GO:0007165(signal transduction)	04626(Plant-pathogen interaction)	K13420	EC:2.7.11.1	leucine-rich repeat resistance protein, putative, expressed
LOC_Os03g11670	1.25198	0.994377	1.04916	2.69171	2.32672	2.67053	0.428604	-1.22228	0.00440631	0.0363347	down	LOC_Os03g11670	LOC_Os03g11670.1	GO:0000166(nucleotide binding);GO:0003723(RNA binding);GO:0009507(chloroplast);GO:0009570(chloroplast stroma);GO:0009658(chloroplast organization);GO:0031425(chloroplast RNA processing);GO:0045727(positive regulation of translation)	04626(Plant-pathogen interaction)	K13412	EC:2.7.11.1	pentatricopeptide repeat domain containing protein, putative, expressed
LOC_Os03g11780	3.26074	2.19593	3.80737	8.22079	4.51379	7.64533	0.454567	-1.13743	0.0268402	0.140485	down	LOC_Os03g11780	LOC_Os03g11780.1	GO:0003674(molecular_function);GO:0008150(biological_process);GO:0016021(integral component of membrane)	NA	NA	NA	expressed protein
LOC_Os03g11840	4.23511	9.63533	2.25087	13.0846	9.08529	16.6802	0.414963	-1.26895	0.0215702	0.119738	down	LOC_Os03g11840	LOC_Os03g11840.1	NA	NA	NA	NA	expressed protein
LOC_Os03g11970	34.0337	29.0786	22.6955	13.4999	11.8164	15.6226	2.096	1.06764	4.76993e-08	2.01068e-06	up	LOC_Os03g11970	LOC_Os03g11970.1	GO:0005200(structural constituent of cytoskeleton);GO:0005618(cell wall);GO:0005737(cytoplasm);GO:0005829(cytosol);GO:0005886(plasma membrane);GO:0009506(plasmodesma);GO:0045298(tubulin complex);GO:0048046(apoplast);GO:0071258(cellular response to gravity)	04145(Phagosome)	K07374	NA	tubulin/FtsZ domain containing protein, putative, expressed
LOC_Os03g11980	4.49424	3.97637	3.92056	1.21018	1.0618	0.98603	3.8033	1.92725	3.53618e-11	2.9454e-09	up	LOC_Os03g11980	LOC_Os03g11980.1	GO:0004553(hydrolase activity, hydrolyzing O-glycosyl compounds);GO:0004563(beta-N-acetylhexosaminidase activity);GO:0005576(extracellular region);GO:0005886(plasma membrane);GO:0005975(carbohydrate metabolic process);GO:0015929(hexosaminidase activity);GO:0035251(UDP-glucosyltransferase activity)	00520(Amino sugar and nucleotide sugar metabolism);00531(Glycosaminoglycan degradation);00603(Glycosphingolipid biosynthesis - globo series);00604(Glycosphingolipid biosynthesis - ganglio series);00511(Other glycan degradation)	K12373	EC:3.2.1.52	beta-hexosaminidase precursor, putative, expressed
LOC_Os03g12000	1.46276	1.27384	1.98431	6.32595	2.49753	7.74834	0.284875	-1.8116	4.89169e-05	0.000882797	down	LOC_Os03g12000	LOC_Os03g12000.1	GO:0004004(ATP-dependent RNA helicase activity);GO:0010501(RNA secondary structure unwinding)	03040(Spliceosome)	K12858	EC:3.6.4.13	DEAD-box ATP-dependent RNA helicase, putative, expressed
LOC_Os03g12260	2.22095	2.39897	2.04827	0.205566	0.05729	0.040082	22.0117	4.4602	1.20119e-15	2.00103e-13	up	LOC_Os03g12260	LOC_Os03g12260.1	GO:0004497(monooxygenase activity);GO:0005506(iron ion binding);GO:0009507(chloroplast);GO:0016705(oxidoreductase activity, acting on paired donors, with incorporation or reduction of molecular oxygen);GO:0019825(oxygen binding);GO:0020037(heme binding);GO:0055114(oxidation-reduction process)	00903(Limonene and pinene degradation);00945(Stilbenoid, diarylheptanoid and gingerol biosynthesis)	K00517	NA	cytochrome P450 protein, putative, expressed
LOC_Os03g12500	0.090826	0.043023	1.60563	2.98879	0.717512	4.42166	0.214012	-2.22424	0.0450055	0.201582	down	LOC_Os03g12500	LOC_Os03g12500.1	GO:0004497(monooxygenase activity);GO:0016125(sterol metabolic process)	00592(alpha-Linolenic acid metabolism)	K01723	EC:4.2.1.92	cytochrome P450, putative, expressed
LOC_Os03g12520	0.706701	1.88488	0.603056	0.434341	0.181945	0.339379	3.34285	1.74108	0.000675075	0.00808271	up	LOC_Os03g12520	LOC_Os03g12520.1	GO:0004674(protein serine/threonine kinase activity);GO:0004713(protein tyrosine kinase activity);GO:0005524(ATP binding);GO:0005737(cytoplasm);GO:0005886(plasma membrane);GO:0009860(pollen tube growth);GO:0016301(kinase activity);GO:0048768(root hair cell tip growth)	04626(Plant-pathogen interaction)	K13436	EC:2.7.11.1	STRUBBELIG-RECEPTOR FAMILY 7 precursor, putative, expressed
LOC_Os03g12730	0.214317	0.112245	0.083547	0.508825	0.251755	0.711453	0.2786	-1.84373	0.00461166	0.037634	down	LOC_Os03g12730	LOC_Os03g12730.1	GO:0004674(protein serine/threonine kinase activity);GO:0005515(protein binding);GO:0005524(ATP binding);GO:0005886(plasma membrane);GO:0006468(protein phosphorylation);GO:0007169(transmembrane receptor protein tyrosine kinase signaling pathway);GO:0009934(regulation of meristem structural organization);GO:0010075(regulation of meristem growth);GO:0010480(microsporocyte differentiation);GO:001602…	04075(Plant hormone signal transduction)	K13415	EC:2.7.10.1 2.7.11.1	receptor protein kinase CLAVATA1 precursor, putative, expressed
LOC_Os03g13050	15.7733	15.7729	12.2447	7.79851	3.89227	9.45284	2.07112	1.05041	5.41302e-06	0.00012971	up	LOC_Os03g13050	LOC_Os03g13050.1	GO:0015292(uniporter activity)	NA	NA	NA	E2F-related protein, putative, expressed
LOC_Os03g13300	0.800362	2.15574	0.419529	2.83027	1.16757	17.7969	0.154883	-2.69075	0.00187326	0.0183253	down	LOC_Os03g13300	LOC_Os03g13300.1	GO:0004351(glutamate decarboxylase activity);GO:0005516(calmodulin binding);GO:0005829(cytosol);GO:0006536(glutamate metabolic process);GO:0030170(pyridoxal phosphate binding);GO:0046686(response to cadmium ion)	00650(Butanoate metabolism);00250(Alanine, aspartate and glutamate metabolism);00410(beta-Alanine metabolism);00430(Taurine and hypotaurine metabolism)	K01580	EC:4.1.1.15	glutamate decarboxylase, putative, expressed
LOC_Os03g13800	5.69908	7.99092	3.84767	14.5235	4.81589	17.9757	0.469988	-1.0893	0.048889	0.213566	down	LOC_Os03g13800	LOC_Os03g13800.1	GO:0000398(mRNA splicing, via spliceosome);GO:0000470(maturation of LSU-rRNA);GO:0003723(RNA binding);GO:0006412(translation);GO:0022625(cytosolic large ribosomal subunit);GO:0030490(maturation of SSU-rRNA);GO:0031428(box C/D snoRNP complex);GO:0032040(small-subunit processome);GO:0046540(U4/U6 x U5 tri-snRNP complex);GO:0071011(precatalytic spliceosome)	03040(Spliceosome);03008(Ribosome biogenesis in eukaryotes)	K12845	NA	ribosomal protein L7Ae, putative, expressed
LOC_Os03g14050	0.687904	0.943608	0.381124	0.269043	0.305841	0.174831	2.68453	1.42467	0.00322954	0.0282355	up	LOC_Os03g14050	LOC_Os03g14050.1;LOC_Os03g14050.2	GO:0003674(molecular_function);GO:0005576(extracellular region);GO:0031225(anchored component of membrane);GO:0051707(response to other organism);GO:0051707(response to other organism)	03013(RNA transport);03013(RNA transport)	K14297	NA	thaumatin-like protein 1 precursor, putative, expressed
LOC_Os03g14090	0.079079	0.037432	0.052186	0.409076	0.058371	0.404737	0.193419	-2.3702	0.00307833	0.0271686	down	LOC_Os03g14090	LOC_Os03g14090.1	GO:0005634(nucleus);GO:0005737(cytoplasm)	NA	NA	NA	armadillo/beta-catenin repeat family protein, putative, expressed
LOC_Os03g14300	1.37804	0.919904	2.49559	0.790024	0.287634	0.466584	3.10413	1.63419	0.00125166	0.0134638	up	LOC_Os03g14300	LOC_Os03g14300.1	NA	NA	NA	NA	THION29 - Plant thionin family protein precursor, expressed
LOC_Os03g15020	4.19998	3.19053	19.6443	1.25645	1.04265	0.794256	8.73967	3.12758	3.90231e-09	2.10615e-07	up	LOC_Os03g15020	LOC_Os03g15020.1;LOC_Os03g15020.2;LOC_Os03g15020.3	GO:0004565(beta-galactosidase activity);GO:0005618(cell wall);GO:0005773(vacuole);GO:0005773(vacuole)	00052(Galactose metabolism);00600(Sphingolipid metabolism);00531(Glycosaminoglycan degradation);00604(Glycosphingolipid biosynthesis - ganglio series);00511(Other glycan degradation);00511(Other glycan degradation)	K12309	EC:3.2.1.23	beta-galactosidase precursor, putative, expressed
LOC_Os03g15080	3.05867	2.69301	1.70478	4.96187	2.63588	10.5194	0.411569	-1.28079	0.0287302	0.147788	down	LOC_Os03g15080	LOC_Os03g15080.2;LOC_Os03g15080.1	GO:0007165(signal transduction);GO:0007165(signal transduction)	NA	NA	NA	expressed protein
LOC_Os03g15460	2.03715	2.07585	0.6833	0.096842	0.271196	0.720967	4.40429	2.13891	0.00104862	0.0116507	up	LOC_Os03g15460	LOC_Os03g15460.1	GO:0005509(calcium ion binding);GO:0008289(lipid binding)	00564(Glycerophospholipid metabolism);00565(Ether lipid metabolism);00590(Arachidonic acid metabolism);00591(Linoleic acid metabolism);00592(alpha-Linolenic acid metabolism)	K01047	EC:3.1.1.4	expressed protein
LOC_Os03g15530	2.98705	3.69262	1.51439	7.72737	3.73886	8.23009	0.41602	-1.26528	0.00521794	0.0415127	down	LOC_Os03g15530	LOC_Os03g15530.1	GO:0003674(molecular_function);GO:0008150(biological_process);GO:0009507(chloroplast)	NA	NA	NA	expressed protein
LOC_Os03g15960	3.23951	6.88921	3.13445	14.8909	7.44225	14.7456	0.357702	-1.48317	0.00103453	0.0115188	down	LOC_Os03g15960	LOC_Os03g15960.1;LOC_Os03g15960.2	GO:0009408(response to heat);GO:0009408(response to heat)	04141(Protein processing in endoplasmic reticulum);04141(Protein processing in endoplasmic reticulum)	K13993	NA	hsp20/alpha crystallin family protein, putative, expressed
LOC_Os03g16010	2.04684	1.67477	1.19738	5.21581	2.7885	5.8685	0.354577	-1.49583	0.000200524	0.00295164	down	LOC_Os03g16010	LOC_Os03g16010.1	GO:0004674(protein serine/threonine kinase activity);GO:0005524(ATP binding);GO:0005886(plasma membrane);GO:0006468(protein phosphorylation);GO:0007169(transmembrane receptor protein tyrosine kinase signaling pathway);GO:0009664(plant-type cell wall organization);GO:0009826(unidimensional cell growth);GO:0016021(integral component of membrane);GO:0016301(kinase activity);GO:0016310(phosphorylatio…	04075(Plant hormone signal transduction);04626(Plant-pathogen interaction)	K13416	EC:2.7.10.1 2.7.11.1	BRASSINOSTEROID INSENSITIVE 1-associated receptor kinase 1 precursor, putative, expressed
LOC_Os03g16030	11.0893	16.3817	5.28655	1.96264	2.97031	5.34246	3.18795	1.67263	3.33364e-05	0.000641725	up	LOC_Os03g16030	LOC_Os03g16030.1	GO:0009408(response to heat);GO:0042542(response to hydrogen peroxide);GO:0045471(response to ethanol);GO:0046685(response to arsenic-containing substance);GO:0046686(response to cadmium ion);GO:0046688(response to copper ion)	04141(Protein processing in endoplasmic reticulum)	K13993	NA	hsp20/alpha crystallin family protein, putative, expressed
LOC_Os03g16040	3.34324	5.42388	1.01215	0.894879	0.540591	1.32316	3.54498	1.82578	0.00124914	0.0134502	up	LOC_Os03g16040	LOC_Os03g16040.1	GO:0009408(response to heat);GO:0042542(response to hydrogen peroxide);GO:0045471(response to ethanol);GO:0046685(response to arsenic-containing substance);GO:0046686(response to cadmium ion);GO:0046688(response to copper ion)	04141(Protein processing in endoplasmic reticulum)	K13993	NA	hsp20/alpha crystallin family protein, putative, expressed
LOC_Os03g16060	0.373992	1.19752	0.289588	1.695	1.62263	2.14966	0.340406	-1.55467	0.0157483	0.0956783	down	LOC_Os03g16060	LOC_Os03g16060.1	GO:0003674(molecular_function);GO:0005634(nucleus);GO:0008150(biological_process)	NA	NA	NA	expressed protein
LOC_Os03g16400	5.54308	6.06679	5.09371	20.0566	9.7119	20.5495	0.331961	-1.59092	2.97999e-07	1.03671e-05	down	LOC_Os03g16400	LOC_Os03g16400.1	GO:0003674(molecular_function);GO:0005634(nucleus);GO:0005886(plasma membrane);GO:0008150(biological_process)	NA	NA	NA	expressed protein
LOC_Os03g16440	1.18129	1.23022	1.03178	3.40195	1.15296	3.79204	0.412522	-1.27746	0.00876157	0.0612074	down	LOC_Os03g16440	LOC_Os03g16440.1	GO:0005515(protein binding);GO:0005774(vacuolar membrane);GO:0009507(chloroplast);GO:0009536(plastid);GO:0009658(chloroplast organization);GO:0009735(response to cytokinin);GO:0009941(chloroplast envelope);GO:0010006(Toc complex);GO:0015450(P-P-bond-hydrolysis-driven protein transmembrane transporter activity);GO:0016020(membrane);GO:0031359(integral component of chloroplast outer membrane);GO:00…	NA	NA	NA	outer membrane protein, OMP85 family, putative, expressed
LOC_Os03g16780	0.809892	0.479247	0.859761	0.591858	0.19268	0.225731	2.12706	1.08886	0.0183957	0.106742	up	LOC_Os03g16780	LOC_Os03g16780.1	GO:0004842(ubiquitin-protein transferase activity);GO:0005515(protein binding);GO:0016301(kinase activity);GO:0042742(defense response to bacterium);GO:0051865(protein autoubiquitination)	NA	NA	NA	ankyrin repeat family protein, putative, expressed
LOC_Os03g16870	1.03286	1.58849	1.57587	2.85652	2.25046	4.23857	0.449114	-1.15485	0.0201107	0.114013	down	LOC_Os03g16870	LOC_Os03g16870.1;LOC_Os03g16870.2	GO:0005634(nucleus);GO:0010181(FMN binding);GO:0016491(oxidoreductase activity);GO:0055114(oxidation-reduction process);GO:0055114(oxidation-reduction process)	NA	NA	NA	expressed protein
LOC_Os03g16874	2.5218	2.43881	2.31905	4.90816	3.95547	6.0716	0.487416	-1.03677	0.0364219	0.174305	down	LOC_Os03g16874	LOC_Os03g16874.1;LOC_Os03g16874.3;LOC_Os03g16874.2	GO:0003674(molecular_function);GO:0005739(mitochondrion);GO:0008150(biological_process);GO:0008150(biological_process)	NA	NA	NA	expressed protein
LOC_Os03g16950	0.064315	0.152219	0.264889	2.75474	0.662237	3.19591	0.0728007	-3.7799	6.98728e-07	2.197e-05	down	LOC_Os03g16950	LOC_Os03g16950.1	GO:0004674(protein serine/threonine kinase activity);GO:0005886(plasma membrane);GO:0006468(protein phosphorylation);GO:0006952(defense response);GO:0009506(plasmodesma)	NA	NA	NA	cysteine-rich repeat secretory protein 55 precursor, putative, expressed
LOC_Os03g17084	34.7977	57.4751	30.1898	95.2968	103.625	101.163	0.408094	-1.29303	0.000105347	0.00171374	down	LOC_Os03g17084	LOC_Os03g17084.1	GO:0000788(nuclear nucleosome);GO:0003677(DNA binding);GO:0006334(nucleosome assembly)	NA	NA	NA	Core histone H2A/H2B/H3/H4 domain containing protein, putative, expressed
LOC_Os03g17100	4.54078	13.9093	2.19738	43.6078	52.6342	53.183	0.138179	-2.85539	1.33637e-07	5.0662e-06	down	LOC_Os03g17100	LOC_Os03g17100.1	GO:0000790(nuclear chromatin);GO:0003677(DNA binding);GO:0006342(chromatin silencing)	04070(Phosphatidylinositol signaling system);04626(Plant-pathogen interaction)	K02183	NA	Core histone H2A/H2B/H3/H4 domain containing protein, putative, expressed
LOC_Os03g17230	1.35648	1.57428	1.87943	0.34052	0.601301	0.484426	3.37263	1.75387	2.95181e-05	0.000577855	up	LOC_Os03g17230	LOC_Os03g17230.1	GO:0000139(Golgi membrane);GO:0003824(catalytic activity);GO:0005768(endosome);GO:0005794(Golgi apparatus);GO:0005802(trans-Golgi network);GO:0005829(cytosol);GO:0005886(plasma membrane);GO:0008460(dTDP-glucose 4,6-dehydratase activity);GO:0009225(nucleotide-sugar metabolic process);GO:0016020(membrane);GO:0016021(integral component of membrane);GO:0019305(dTDP-rhamnose biosynthetic process);GO:0…	00500(Starch and sucrose metabolism);00520(Amino sugar and nucleotide sugar metabolism)	K08678	EC:4.1.1.35	NAD dependent epimerase/dehydratase family domain containing protein, expressed
LOC_Os03g17570	0.959887	1.33507	0.754883	3.44521	2.71128	3.01422	0.332563	-1.5883	1.79088e-05	0.000369809	down	LOC_Os03g17570	LOC_Os03g17570.4;LOC_Os03g17570.6;LOC_Os03g17570.2;LOC_Os03g17570.5;LOC_Os03g17570.3;LOC_Os03g17570.1	GO:0005634(nucleus);GO:0009416(response to light stimulus);GO:0009909(regulation of flower development);GO:0000156(phosphorelay response regulator activity);GO:0000160(phosphorelay signal transduction system);GO:0003677(DNA binding);GO:0005739(mitochondrion);GO:0006351(transcription, DNA-templated);GO:0006355(regulation of transcription, DNA-templated);GO:0007623(circadian rhythm);GO:0009266(resp…	04712(Circadian rhythm - plant);04712(Circadian rhythm - plant)	K12129	NA	response regulator receiver domain containing protein, expressed
LOC_Os03g17700	6.91661	9.87177	3.539	15.44	5.1632	34.9654	0.365807	-1.45085	0.0167866	0.100251	down	LOC_Os03g17700	LOC_Os03g17700.1	GO:0000169(activation of MAPK activity involved in osmosensory signaling pathway);GO:0004672(protein kinase activity);GO:0004707(MAP kinase activity);GO:0005515(protein binding);GO:0005524(ATP binding);GO:0005634(nucleus);GO:0005737(cytoplasm);GO:0006970(response to osmotic stress);GO:0006979(response to oxidative stress);GO:0007165(signal transduction);GO:0009409(response to cold);GO:0009555(pol…	04933(AGE-RAGE signaling pathway in diabetic complications)	K04371	EC:2.7.11.24	CGMC_MAPKCGMC_2_ERK.2 - CGMC includes CDA, MAPK, GSK3, and CLKC kinases, expressed
LOC_Os03g17740	14.7536	17.1686	12.8232	28.8747	26.7161	40.4733	0.465787	-1.10226	0.000200101	0.00295043	down	LOC_Os03g17740	LOC_Os03g17740.1	GO:0005783(endoplasmic reticulum);GO:0005794(Golgi apparatus);GO:0005886(plasma membrane);GO:0008514(organic anion transmembrane transporter activity);GO:0008643(carbohydrate transport);GO:0016021(integral component of membrane)	NA	NA	NA	transporter, putative, expressed
LOC_Os03g17910	2.10236	1.40125	1.45115	4.49546	2.1908	4.34631	0.449104	-1.15488	0.0271848	0.14186	down	LOC_Os03g17910	LOC_Os03g17910.1	GO:0003674(molecular_function);GO:0008150(biological_process);GO:0009507(chloroplast);GO:0016021(integral component of membrane);GO:0031966(mitochondrial membrane)	04144(Endocytosis)	K05755	NA	kinesin like protein, putative, expressed
LOC_Os03g18120	0.055229	0.029144	0.056154	0.920846	1.66175	0.833534	0.0411364	-4.60344	1.61884e-11	1.46839e-09	down	LOC_Os03g18120	LOC_Os03g18120.1	GO:0005794(Golgi apparatus);GO:0016413(O-acetyltransferase activity);GO:0071554(cell wall organization or biogenesis)	NA	NA	NA	proteins of unknown function domain containing protein, expressed
LOC_Os03g18130	10.311	12.6376	15.4651	248.214	279.75	422.14	0.040431	-4.62839	1.04615e-45	2.26556e-42	down	LOC_Os03g18130	LOC_Os03g18130.1;LOC_Os03g18130.4;LOC_Os03g18130.3;LOC_Os03g18130.2	GO:0004066(asparagine synthase (glutamine-hydrolyzing) activity);GO:0005829(cytosol);GO:0006529(asparagine biosynthetic process);GO:0006541(glutamine metabolic process);GO:0009646(response to absence of light);GO:0042803(protein homodimerization activity);GO:0042803(protein homodimerization activity)	00250(Alanine, aspartate and glutamate metabolism);00250(Alanine, aspartate and glutamate metabolism)	K01953	EC:6.3.5.4	asparagine synthetase, putative, expressed
LOC_Os03g18140	3.73806	4.30483	2.2033	8.10978	4.9139	9.48883	0.455133	-1.13564	0.00282718	0.0254843	down	LOC_Os03g18140	LOC_Os03g18140.1	GO:0005794(Golgi apparatus);GO:0016413(O-acetyltransferase activity);GO:0071554(cell wall organization or biogenesis)	NA	NA	NA	expressed protein
LOC_Os03g18220	12.1975	10.8162	10.4771	34.3196	22.1153	52.6196	0.307101	-1.70321	3.57145e-08	1.56251e-06	down	LOC_Os03g18220	LOC_Os03g18220.1;LOC_Os03g18220.2	GO:0000287(magnesium ion binding);GO:0004737(pyruvate decarboxylase activity);GO:0005829(cytosol);GO:0009507(chloroplast);GO:0016020(membrane);GO:0030976(thiamine pyrophosphate binding);GO:0034059(response to anoxia);GO:0005575(cellular_component);GO:0005575(cellular_component)	00010(Glycolysis / Gluconeogenesis);00010(Glycolysis / Gluconeogenesis)	K01568	EC:4.1.1.1	pyruvate decarboxylase isozyme 2, putative, expressed
LOC_Os03g18400	0.571675	0.979518	0.723089	1.94977	1.83872	1.4953	0.430426	-1.21616	0.0413895	0.190155	down	LOC_Os03g18400	LOC_Os03g18400.1	NA	NA	NA	NA	expressed protein
LOC_Os03g18540	0.549915	0.528585	0.544612	1.19283	0.959487	1.14349	0.492477	-1.02187	0.0445502	0.200216	down	LOC_Os03g18540	LOC_Os03g18540.4;LOC_Os03g18540.1;LOC_Os03g18540.2	GO:0003674(molecular_function);GO:0009507(chloroplast);GO:0016021(integral component of membrane);GO:0016021(integral component of membrane)	NA	NA	NA	expressed protein
LOC_Os03g18590	7.20912	6.36935	7.61941	23.3347	18.0487	33.9065	0.28155	-1.82854	1.54639e-10	1.15479e-08	down	LOC_Os03g18590	LOC_Os03g18590.1	GO:0004314([acyl-carrier-protein] S-malonyltransferase activity);GO:0005739(mitochondrion);GO:0005829(cytosol);GO:0008152(metabolic process);GO:0009507(chloroplast);GO:0009570(chloroplast stroma);GO:0016740(transferase activity)	01212(Fatty acid metabolism);00061(Fatty acid biosynthesis)	K00645	NA	malonyl CoA-acyl carrier protein transacylase, mitochondrial precursor, putative, expressed
LOC_Os03g18600	46.8289	46.5097	30.898	85.8886	78.3615	99.4042	0.47121	-1.08556	0.000322093	0.00441827	down	LOC_Os03g18600	LOC_Os03g18600.1	GO:0004864(protein phosphatase inhibitor activity);GO:0004872(receptor activity);GO:0005634(nucleus);GO:0005737(cytoplasm);GO:0009738(abscisic acid-activated signaling pathway);GO:0010427(abscisic acid binding);GO:0080163(regulation of protein serine/threonine phosphatase activity)	04075(Plant hormone signal transduction)	K14496	NA	cyclase/dehydrase family protein, putative, expressed
LOC_Os03g18710	3.38688	2.76576	1.96583	0.973199	1.61545	0.598664	2.54712	1.34887	0.000337485	0.00458223	up	LOC_Os03g18710	LOC_Os03g18710.1	GO:0003779(actin binding);GO:0005515(protein binding);GO:0005737(cytoplasm);GO:0005856(cytoskeleton);GO:0005886(plasma membrane);GO:0010090(trichome morphogenesis);GO:0010091(trichome branching);GO:0016337(single organismal cell-cell adhesion);GO:0030036(actin cytoskeleton organization);GO:0031209(SCAR complex);GO:0045010(actin nucleation);GO:0051127(positive regulation of actin nucleation)	01200(Carbon metabolism);00620(Pyruvate metabolism);00710(Carbon fixation in photosynthetic organisms)	K01595	EC:4.1.1.31	expressed protein
LOC_Os03g18779	11.8484	14.0962	0.049919	0.0001	0.0001	0.031446	821.415	9.68197	4.71855e-10	3.15633e-08	up	LOC_Os03g18779	LOC_Os03g18779.1	NA	NA	NA	NA	expressed protein
LOC_Os03g18910	0.66439	1.11068	0.576482	2.2686	0.52625	4.87305	0.306675	-1.70522	0.0146783	0.0905952	down	LOC_Os03g18910	LOC_Os03g18910.1	GO:0003674(molecular_function);GO:0005768(endosome);GO:0005783(endoplasmic reticulum);GO:0005794(Golgi apparatus);GO:0005802(trans-Golgi network);GO:0005886(plasma membrane);GO:0009506(plasmodesma);GO:0010215(cellulose microfibril organization);GO:0016049(cell growth);GO:0031225(anchored component of membrane);GO:0046658(anchored component of plasma membrane)	03060(Protein export);04141(Protein processing in endoplasmic reticulum);04145(Phagosome)	K10956	NA	COBRA-like protein 7 precursor, putative, expressed
LOC_Os03g19020	5.73169	7.83743	7.08913	13.7841	10.0105	22.4508	0.446708	-1.16259	0.00067586	0.00808652	down	LOC_Os03g19020	LOC_Os03g19020.1;LOC_Os03g19020.2;LOC_Os03g19020.3	GO:0003677(DNA binding);GO:0005634(nucleus);GO:0006355(regulation of transcription, DNA-templated);GO:0008270(zinc ion binding);GO:0008270(zinc ion binding)	NA	NA	NA	PHD-finger family protein, expressed
LOC_Os03g19120	0.193182	0.741759	0.075072	1.42711	5.30455	3.04968	0.103259	-3.27566	5.84287e-05	0.00102769	down	LOC_Os03g19120	LOC_Os03g19120.1	GO:0003677(DNA binding);GO:0003700(transcription factor activity, sequence-specific DNA binding);GO:0005634(nucleus);GO:0006351(transcription, DNA-templated);GO:0006355(regulation of transcription, DNA-templated);GO:0009651(response to salt stress);GO:0009723(response to ethylene);GO:0009733(response to auxin);GO:0009813(flavonoid biosynthetic process);GO:0045893(positive regulation of transcript…	00190(Oxidative phosphorylation);00860(Porphyrin and chlorophyll metabolism)	K02259	NA	MYB family transcription factor, putative, expressed
LOC_Os03g19200	0.283437	0.36454	0.066964	0.498402	0.369253	1.36789	0.319807	-1.64473	0.0348457	0.16882	down	LOC_Os03g19200	LOC_Os03g19200.1	GO:0005634(nucleus);GO:0006457(protein folding)	NA	NA	NA	DNAJ heat shock N-terminal domain-containing protein, putative, expressed
LOC_Os03g19220	10.6255	13.1499	12.3214	3.54921	1.69387	3.05546	4.34977	2.12094	1.59174e-10	1.18356e-08	up	LOC_Os03g19220	LOC_Os03g19220.2;LOC_Os03g19220.1	GO:0003674(molecular_function);GO:0005634(nucleus);GO:0008150(biological_process);GO:0008150(biological_process)	NA	NA	NA	expressed protein
LOC_Os03g19270	0.124084	0.210724	0.196464	2.32084	0.485016	4.29768	0.07479	-3.74101	1.21306e-06	3.55004e-05	down	LOC_Os03g19270	LOC_Os03g19270.3;LOC_Os03g19270.1;LOC_Os03g19270.2;LOC_Os03g19270.4	GO:0005524(ATP binding);GO:0005634(nucleus);GO:0005773(vacuole);GO:0006950(response to stress);GO:0006950(response to stress)	NA	NA	NA	universal stress protein domain containing protein, putative, expressed
LOC_Os03g19390	10.1769	11.1408	10.6466	5.18121	3.48225	3.80261	2.5641	1.35845	2.91421e-07	1.02204e-05	up	LOC_Os03g19390	LOC_Os03g19390.1	GO:0005575(cellular_component);GO:0009228(thiamine biosynthetic process);GO:0009229(thiamine diphosphate biosynthetic process);GO:0050334(thiaminase activity)	NA	NA	NA	TENA/THI-4 family protein, putative, expressed
LOC_Os03g19510	6.89725	5.28281	6.57841	14.0842	8.07861	16.4445	0.485879	-1.04133	0.00451874	0.0370152	down	LOC_Os03g19510	LOC_Os03g19510.1	GO:0004252(serine-type endopeptidase activity);GO:0006508(proteolysis);GO:0009507(chloroplast);GO:0009532(plastid stroma);GO:0009534(chloroplast thylakoid);GO:0009570(chloroplast stroma);GO:0009579(thylakoid);GO:0009840(chloroplastic endopeptidase Clp complex);GO:0009941(chloroplast envelope)	NA	NA	NA	OsClp4 - Putative Clp protease homologue, expressed
LOC_Os03g19670	0.242259	0.578124	0.654584	0.234311	0.0972115	0.401803	2.01134	1.00816	0.0379844	0.179167	up	LOC_Os03g19670	LOC_Os03g19670.1;LOC_Os03g19670.2	GO:0005576(extracellular region);GO:0016042(lipid catabolic process);GO:0016788(hydrolase activity, acting on ester bonds);GO:0052689(carboxylic ester hydrolase activity);GO:0052689(carboxylic ester hydrolase activity)	00860(Porphyrin and chlorophyll metabolism);00900(Terpenoid backbone biosynthesis);00561(Glycerolipid metabolism);00561(Glycerolipid metabolism)	K10960;K00679	EC:1.3.1.83;EC:2.3.1.158	GDSL-like lipase/acylhydrolase, putative, expressed
LOC_Os03g19680	9.16393	9.22192	11.9762	19.7946	18.0153	23.152	0.498049	-1.00564	0.00104118	0.011578	down	LOC_Os03g19680	LOC_Os03g19680.1	GO:0003824(catalytic activity);GO:0004300(enoyl-CoA hydratase activity);GO:0005739(mitochondrion);GO:0005777(peroxisome);GO:0005829(cytosol);GO:0006635(fatty acid beta-oxidation)	01212(Fatty acid metabolism);00071(Fatty acid degradation);00592(alpha-Linolenic acid metabolism)	K10527	EC:4.2.1.17 1.1.1.35 1.1.1.211	enoyl-CoA hydratase/isomerase family protein, putative, expressed
LOC_Os03g19709	13.7129	15.4285	14.1032	6.46138	6.79408	5.78534	2.27116	1.18343	3.46583e-06	8.83023e-05	up	LOC_Os03g19709	LOC_Os03g19709.1	NA	NA	NA	NA	expressed protein
LOC_Os03g19930	2.57609	2.37792	2.66941	6.21026	2.65867	8.71661	0.433506	-1.20588	0.00561534	0.0440008	down	LOC_Os03g19930	LOC_Os03g19930.1;LOC_Os03g19930.3;LOC_Os03g19930.4;LOC_Os03g19930.2	GO:0004018(N6-(1,2-dicarboxyethyl)AMP AMP-lyase (fumarate-forming) activity);GO:0006163(purine nucleotide metabolic process);GO:0051262(protein tetramerization);GO:0070626((S)-2-(5-amino-1-(5-phospho-D-ribosyl)imidazole-4-carboxamido)succinate AMP-lyase (fumarate-forming) activity);GO:0070626((S)-2-(5-amino-1-(5-phospho-D-ribosyl)imidazole-4-carboxamido)succinate AMP-lyase (fumarate-forming) acti…	00230(Purine metabolism);00250(Alanine, aspartate and glutamate metabolism);00250(Alanine, aspartate and glutamate metabolism)	K01756	EC:4.3.2.2	adenylosuccinate lyase, putative, expressed
LOC_Os03g20120	2.37028	3.23581	4.08025	18.3243	9.48937	10.7971	0.250872	-1.99498	7.05459e-08	2.85563e-06	down	LOC_Os03g20120	LOC_Os03g20120.1	GO:0005737(cytoplasm);GO:0006012(galactose metabolic process);GO:0006979(response to oxidative stress);GO:0009408(response to heat);GO:0009409(response to cold);GO:0009414(response to water deprivation);GO:0009644(response to high light intensity);GO:0009651(response to salt stress);GO:0009737(response to abscisic acid);GO:0016051(carbohydrate biosynthetic process);GO:0016758(transferase activity…	00052(Galactose metabolism)	K18819	EC:2.4.1.123	glycosyl transferase 8 domain containing protein, putative, expressed
LOC_Os03g20300	0.978459	0.842303	1.65507	2.84841	1.23775	3.30979	0.469965	-1.08938	0.0345498	0.167574	down	LOC_Os03g20300	LOC_Os03g20300.3;LOC_Os03g20300.1;LOC_Os03g20300.2	GO:0004345(glucose-6-phosphate dehydrogenase activity);GO:0005515(protein binding);GO:0006006(glucose metabolic process);GO:0009051(pentose-phosphate shunt, oxidative branch);GO:0009507(chloroplast);GO:0050661(NADP binding);GO:0055114(oxidation-reduction process);GO:0055114(oxidation-reduction process)	01200(Carbon metabolism);00030(Pentose phosphate pathway);00480(Glutathione metabolism);00480(Glutathione metabolism)	K00036	EC:1.1.1.49 1.1.1.363	glucose-6-phosphate 1-dehydrogenase, chloroplast precursor, putative, expressed
LOC_Os03g20330	6.51295	6.97931	9.36444	0.494365	0.347056	0.684641	14.9776	3.90473	2.35663e-21	7.70351e-19	up	LOC_Os03g20330	LOC_Os03g20330.1	NA	NA	NA	NA	VQ domain containing protein, putative, expressed
LOC_Os03g20420	1.09838	1.09161	0.817575	2.86286	2.23398	2.85396	0.378273	-1.4025	0.000286033	0.00398995	down	LOC_Os03g20420	LOC_Os03g20420.1;LOC_Os03g20420.2;LOC_Os03g20420.3	GO:0005576(extracellular region);GO:0005578(proteinaceous extracellular matrix);GO:0005773(vacuole);GO:0009044(xylan 1,4-beta-xylosidase activity);GO:0009505(plant-type cell wall);GO:0016798(hydrolase activity, acting on glycosyl bonds);GO:0045493(xylan catabolic process);GO:0046373(L-arabinose metabolic process);GO:0046556(alpha-L-arabinofuranosidase activity);GO:0048046(apoplast);GO:0048046(apo…	00520(Amino sugar and nucleotide sugar metabolism);00520(Amino sugar and nucleotide sugar metabolism)	K01209	EC:3.2.1.55	alpha-N-arabinofuranosidase A, putative, expressed
LOC_Os03g20500	1.82764	1.53921	0.448426	3.52737	4.60578	5.66217	0.276563	-1.85432	0.000499838	0.00634307	down	LOC_Os03g20500	LOC_Os03g20500.1	GO:0003674(molecular_function);GO:0005634(nucleus);GO:0008150(biological_process)	NA	NA	NA	OsFBX82 - F-box domain containing protein, expressed
LOC_Os03g20550	1.76779	1.66283	2.27384	6.18224	3.71103	7.35686	0.330691	-1.59644	0.000213062	0.00309673	down	LOC_Os03g20550	LOC_Os03g20550.2;LOC_Os03g20550.3;LOC_Os03g20550.1	GO:0009737(response to abscisic acid);GO:0009737(response to abscisic acid)	04626(Plant-pathogen interaction);04626(Plant-pathogen interaction)	K18835;K13424	NA	WRKY55, expressed
LOC_Os03g20840	0.830469	0.789539	0.513252	1.54798	1.38393	2.77559	0.373764	-1.4198	0.00173287	0.0172938	down	LOC_Os03g20840	LOC_Os03g20840.1	GO:0005515(protein binding);GO:0005524(ATP binding);GO:0005576(extracellular region);GO:0006952(defense response);GO:0043531(ADP binding)	03040(Spliceosome)	K12818	EC:3.6.4.13	disease resistance RPP13-like protein 1, putative, expressed
LOC_Os03g20850	0.119165	0.152092	0.165348	0.668686	0.732165	0.986616	0.182874	-2.45108	3.26577e-05	0.00063288	down	LOC_Os03g20850	LOC_Os03g20850.1	GO:0003824(catalytic activity);GO:0005794(Golgi apparatus);GO:0008150(biological_process);GO:0016020(membrane);GO:0016021(integral component of membrane);GO:0016740(transferase activity)	00510(N-Glycan biosynthesis);04141(Protein processing in endoplasmic reticulum)	K01228	EC:3.2.1.106	exostosin family domain containing protein, expressed
LOC_Os03g21030	1.37104	1.40751	1.14947	5.25051	2.29012	6.97536	0.270599	-1.88577	3.34648e-05	0.000642165	down	LOC_Os03g21030	LOC_Os03g21030.1	GO:0003677(DNA binding);GO:0003700(transcription factor activity, sequence-specific DNA binding);GO:0005634(nucleus);GO:0005737(cytoplasm);GO:0006351(transcription, DNA-templated);GO:0006355(regulation of transcription, DNA-templated);GO:0007275(multicellular organism development)	03018(RNA degradation)	K12581	NA	no apical meristem protein, putative, expressed
LOC_Os03g21400	3.96132	2.67171	1.46162	0.991847	0.40016	0.688726	3.89029	1.95988	1.04752e-05	0.0002306	up	LOC_Os03g21400	LOC_Os03g21400.1	GO:0004497(monooxygenase activity)	00908(Zeatin biosynthesis)	K10717	NA	cytochrome P450, putative, expressed
LOC_Os03g21780	1.70792	1.84091	1.8601	3.67599	3.14649	4.53145	0.476392	-1.06978	0.0036753	0.0312897	down	LOC_Os03g21780	LOC_Os03g21780.1	GO:0003674(molecular_function);GO:0005739(mitochondrion);GO:0008150(biological_process);GO:0016020(membrane)	NA	NA	NA	pentatricopeptide repeat domain containing protein, putative, expressed
LOC_Os03g22120	1.49985	1.73392	1.74945	4.81485	2.51673	5.38812	0.391772	-1.35191	0.000562781	0.00697937	down	LOC_Os03g22120	LOC_Os03g22120.1;LOC_Os03g22120.3;LOC_Os03g22120.2	GO:0005982(starch metabolic process);GO:0005985(sucrose metabolic process);GO:0005986(sucrose biosynthetic process);GO:0008194(UDP-glycosyltransferase activity);GO:0009414(response to water deprivation);GO:0009507(chloroplast);GO:0010431(seed maturation);GO:0010555(response to mannitol);GO:0016157(sucrose synthase activity);GO:0016757(transferase activity, transferring glycosyl groups);GO:0016757…	00500(Starch and sucrose metabolism);00500(Starch and sucrose metabolism)	K00695	EC:2.4.1.13	sucrose synthase, putative, expressed
LOC_Os03g22170	0.22903	0.18668	0.034701	3.30128	0.544991	1.35724	0.0865591	-3.53017	1.986e-05	0.000404794	down	LOC_Os03g22170	LOC_Os03g22170.1	GO:0001666(response to hypoxia);GO:0003677(DNA binding);GO:0003700(transcription factor activity, sequence-specific DNA binding);GO:0005634(nucleus);GO:0006351(transcription, DNA-templated);GO:0006355(regulation of transcription, DNA-templated);GO:0009873(ethylene-activated signaling pathway);GO:0010468(regulation of gene expression)	04626(Plant-pathogen interaction)	K13434	NA	AP2 domain containing protein, expressed
LOC_Os03g22200	2.33426	3.93543	1.12005	0.600682	1.12639	0.641492	3.11992	1.64151	0.00126532	0.0135319	up	LOC_Os03g22200	LOC_Os03g22200.1;LOC_Os03g22200.2	GO:0005887(integral component of plasma membrane);GO:0008643(carbohydrate transport);GO:0016021(integral component of membrane);GO:0051119(sugar transmembrane transporter activity);GO:0051119(sugar transmembrane transporter activity)	NA	NA	NA	nodulin MtN3 family protein, putative, expressed
LOC_Os03g22620	2.34029	0.276343	0.903292	0.45227	0.090165	0.020031	6.25802	2.64571	0.00119175	0.0129286	up	LOC_Os03g22620	LOC_Os03g22620.1	GO:0010334(sesquiterpene synthase activity);GO:0045338(farnesyl diphosphate metabolic process);GO:0051762(sesquiterpene biosynthetic process)	00909(Sesquiterpenoid and triterpenoid biosynthesis)	K15803	EC:4.2.3.22 4.2.3.75	terpene synthase family, metal binding domain containing protein, expressed
LOC_Os03g22634	6.0216	15.7116	7.73881	0.11542	0.393689	0.278314	37.4284	5.22606	5.06133e-24	2.2484e-21	up	LOC_Os03g22634	LOC_Os03g22634.1	GO:0010334(sesquiterpene synthase activity);GO:0045338(farnesyl diphosphate metabolic process);GO:0051762(sesquiterpene biosynthetic process)	00909(Sesquiterpenoid and triterpenoid biosynthesis)	K15803	EC:4.2.3.22 4.2.3.75	terpene synthase, putative, expressed
LOC_Os03g22700	0.233148	0.185007	0.257502	1.3371	0.425391	1.41768	0.21246	-2.23474	0.000305932	0.00423682	down	LOC_Os03g22700	LOC_Os03g22700.1	GO:0004672(protein kinase activity);GO:0004674(protein serine/threonine kinase activity);GO:0005515(protein binding);GO:0005524(ATP binding);GO:0005886(plasma membrane);GO:0006468(protein phosphorylation);GO:0016301(kinase activity)	03022(Basal transcription factors);03420(Nucleotide excision repair)	K02202	EC:2.7.11.22 2.7.11.23	cyclin-dependent kinase C-2, putative, expressed
LOC_Os03g24100	1.74274	1.42304	0.974193	0.89249	0.279988	0.693254	2.21895	1.14988	0.0112994	0.074237	up	LOC_Os03g24100	LOC_Os03g24100.1	GO:0003674(molecular_function);GO:0005739(mitochondrion);GO:0008150(biological_process)	NA	NA	NA	expressed protein
LOC_Os03g24560	0.524474	0.621572	0.043452	2.9983	0.206366	2.4893	0.208905	-2.25908	0.025998	0.137322	down	LOC_Os03g24560	LOC_Os03g24560.1	NA	NA	NA	NA	ompA/MotB, putative, expressed
LOC_Os03g24950	25.5902	24.0813	26.1536	9.12978	9.32395	7.28752	2.94567	1.55859	2.30423e-12	2.39047e-10	up	LOC_Os03g24950	LOC_Os03g24950.1	GO:0006368(transcription elongation from RNA polymerase II promoter);GO:0070449(elongin complex)	NA	NA	NA	expressed protein
LOC_Os03g24960	0.96067	1.71867	0.0001	0.110968	0.154221	0.0001	10.1001	3.33629	0.0125396	0.0801066	up	LOC_Os03g24960	LOC_Os03g24960.1	GO:0004175(endopeptidase activity);GO:0005634(nucleus);GO:0016926(protein desumoylation);GO:0016929(SUMO-specific protease activity)	NA	NA	NA	ulp1 protease family, C-terminal catalytic domain containing protein, expressed
LOC_Os03g25050	0.906947	1.18532	0.652153	3.93123	2.08041	4.58813	0.258914	-1.94946	0.000808902	0.00943083	down	LOC_Os03g25050	LOC_Os03g25050.1	GO:0005759(mitochondrial matrix);GO:0006986(response to unfolded protein);GO:0046872(metal ion binding);GO:0051082(unfolded protein binding);GO:0051085(chaperone mediated protein folding requiring cofactor);GO:0051087(chaperone binding)	NA	NA	NA	chaperonin, putative, expressed
LOC_Os03g25400	22.2943	21.3193	22.6628	43.9699	34.3993	57.3866	0.488203	-1.03445	0.000388439	0.00514898	down	LOC_Os03g25400	LOC_Os03g25400.1	GO:0004740(pyruvate dehydrogenase (acetyl-transferring) kinase activity);GO:0005524(ATP binding);GO:0005739(mitochondrion);GO:0009927(histidine phosphotransfer kinase activity);GO:0042803(protein homodimerization activity);GO:0046777(protein autophosphorylation)	NA	NA	NA	kinase, putative, expressed
LOC_Os03g25500	13.2783	7.10465	13.3284	0.0001	0.459123	0.119952	58.2059	5.86309	2.17641e-12	2.27147e-10	up	LOC_Os03g25500	LOC_Os03g25500.1	GO:0004497(monooxygenase activity)	00905(Brassinosteroid biosynthesis)	K15639	EC:1.14.-.-	cytochrome P450 72A1, putative, expressed
LOC_Os03g25750	3.89814	3.55541	3.27219	5.72032	5.90721	10.4388	0.486069	-1.04077	0.00755112	0.0547226	down	LOC_Os03g25750	LOC_Os03g25750.1	GO:0003674(molecular_function);GO:0005886(plasma membrane);GO:0008150(biological_process);GO:0016021(integral component of membrane)	NA	NA	NA	SNARE associated Golgi protein, putative, expressed
LOC_Os03g25770	12.3869	14.924	9.61542	28.8569	28.3009	30.0886	0.423242	-1.24044	3.11089e-05	0.000605574	down	LOC_Os03g25770	LOC_Os03g25770.2;LOC_Os03g25770.1	GO:0000166(nucleotide binding);GO:0000398(mRNA splicing, via spliceosome);GO:0003723(RNA binding);GO:0005515(protein binding);GO:0005634(nucleus);GO:0005681(spliceosomal complex);GO:0005829(cytosol);GO:0008380(RNA splicing);GO:0016607(nuclear speck);GO:0016607(nuclear speck)	03040(Spliceosome);03040(Spliceosome)	K12900	NA	RNA recognition motif containing protein, putative, expressed
LOC_Os03g26490	1.55903	2.53782	1.52701	1.09982	0.303152	0.833097	2.51507	1.3306	0.00352194	0.0302967	up	LOC_Os03g26490	LOC_Os03g26490.1	NA	NA	NA	NA	expressed protein
LOC_Os03g26870	0.420774	0.624366	1.78795	6.56297	6.78944	9.29831	0.125077	-2.99911	8.10901e-10	4.9996e-08	down	LOC_Os03g26870	LOC_Os03g26870.2;LOC_Os03g26870.1	GO:0003674(molecular_function);GO:0005737(cytoplasm);GO:0008150(biological_process);GO:0080008(Cul4-RING E3 ubiquitin ligase complex);GO:0080008(Cul4-RING E3 ubiquitin ligase complex)	03022(Basal transcription factors);03022(Basal transcription factors)	K03130	NA	WD-40 repeat family protein, putative, expressed
LOC_Os03g26930	3.41421	5.06574	5.64532	2.44074	1.51146	2.31262	2.2547	1.17293	2.59137e-05	0.000513678	up	LOC_Os03g26930	LOC_Os03g26930.1	GO:0004185(serine-type carboxypeptidase activity);GO:0051603(proteolysis involved in cellular protein catabolic process)	00460(Cyanoamino acid metabolism)	K08249	EC:4.1.2.11	OsSCP13 - Putative Serine Carboxypeptidase homologue, expressed
LOC_Os03g27030	0.23046	0.274389	0.297522	0.615006	0.560389	0.827862	0.400533	-1.32001	0.0371112	0.176199	down	LOC_Os03g27030	LOC_Os03g27030.3;LOC_Os03g27030.1;LOC_Os03g27030.2	GO:0000166(nucleotide binding);GO:0000398(mRNA splicing, via spliceosome);GO:0003723(RNA binding);GO:0005634(nucleus);GO:0005681(spliceosomal complex);GO:0005829(cytosol);GO:0008380(RNA splicing);GO:0016020(membrane);GO:0016607(nuclear speck);GO:0016607(nuclear speck)	03040(Spliceosome);03040(Spliceosome)	K12891	NA	RNA recognition motif containing protein, expressed
LOC_Os03g27080	16.2754	23.9594	13.6398	22.7778	45.9792	54.4377	0.437313	-1.19326	0.00286448	0.0257002	down	LOC_Os03g27080	LOC_Os03g27080.1;LOC_Os03g27080.2	GO:0001077(transcriptional activator activity, RNA polymerase II core promoter proximal region sequence-specific binding);GO:0005634(nucleus);GO:0043565(sequence-specific DNA binding);GO:0045944(positive regulation of transcription from RNA polymerase II promoter);GO:0045944(positive regulation of transcription from RNA polymerase II promoter)	NA	NA	NA	calmodulin-binding transcription activator 2, putative, expressed
LOC_Os03g27190	6.91842	6.4187	4.10593	0.797743	0.822249	0.622119	7.77974	2.95972	1.13261e-14	1.72127e-12	up	LOC_Os03g27190	LOC_Os03g27190.1	GO:0006508(proteolysis);GO:0006952(defense response);GO:0008234(cysteine-type peptidase activity);GO:0043069(negative regulation of programmed cell death)	NA	NA	NA	ICE-like protease p20 domain containing protein, putative, expressed
LOC_Os03g27770	1.1539	1.03938	0.888486	3.74374	1.91608	4.56372	0.301438	-1.73007	0.000193328	0.0028603	down	LOC_Os03g27770	LOC_Os03g27770.1	GO:0004392(heme oxygenase (decyclizing) activity);GO:0005515(protein binding);GO:0006788(heme oxidation);GO:0009507(chloroplast);GO:0009585(red, far-red light phototransduction);GO:0009813(flavonoid biosynthetic process);GO:0010019(chloroplast-nucleus signaling pathway);GO:0010024(phytochromobilin biosynthetic process);GO:0010075(regulation of meristem growth);GO:0010119(regulation of stomatal mo…	00860(Porphyrin and chlorophyll metabolism)	K00510	EC:1.14.14.18	heme oxygenase 2, putative, expressed
LOC_Os03g27960	1.47375	1.64835	1.97717	3.30544	3.68154	4.55475	0.441811	-1.1785	0.00356068	0.0305088	down	LOC_Os03g27960	LOC_Os03g27960.1;LOC_Os03g27960.2	GO:0005774(vacuolar membrane);GO:0006812(cation transport);GO:0015368(calcium:cation antiporter activity);GO:0015369(calcium:proton antiporter activity);GO:0015491(cation:cation antiporter activity);GO:0016021(integral component of membrane);GO:0016021(integral component of membrane)	NA	NA	NA	sodium/calcium exchanger protein, putative, expressed
LOC_Os03g28260	2.7621	4.1186	1.19759	0.627531	1.38822	1.07305	2.61535	1.387	0.014255	0.0886019	up	LOC_Os03g28260	LOC_Os03g28260.1	NA	NA	NA	NA	retrotransposon protein, putative, unclassified, expressed
LOC_Os03g28300	79.2057	76.1079	95.8496	34.7483	41.1785	30.1734	2.36723	1.2432	1.12804e-07	4.36234e-06	up	LOC_Os03g28300	LOC_Os03g28300.1;LOC_Os03g28300.2	GO:0004672(protein kinase activity);GO:0004712(protein serine/threonine/tyrosine kinase activity);GO:0005524(ATP binding);GO:0005634(nucleus);GO:0005829(cytosol);GO:0006468(protein phosphorylation);GO:0006468(protein phosphorylation)	04075(Plant hormone signal transduction);04075(Plant hormone signal transduction)	K14510	EC:2.7.11.1	protein kinase domain containing protein, expressed
LOC_Os03g28330	0.35817	0.432229	0.343626	0.253697	0.0644813	0.195168	2.20908	1.14345	0.0102523	0.0686959	up	LOC_Os03g28330	LOC_Os03g28330.2;LOC_Os03g28330.3;LOC_Os03g28330.4;LOC_Os03g28330.1;LOC_Os03g28330.5	GO:0010037(response to carbon dioxide);GO:0010037(response to carbon dioxide)	00500(Starch and sucrose metabolism);00500(Starch and sucrose metabolism)	K00695	EC:2.4.1.13	sucrose synthase, putative, expressed
LOC_Os03g28400	3.31679	3.75466	3.67898	9.18868	6.96019	10.1601	0.408623	-1.29116	7.64261e-05	0.00130838	down	LOC_Os03g28400	LOC_Os03g28400.1	GO:0006888(ER to Golgi vesicle-mediated transport)	NA	NA	NA	transport protein particle component, Bet3, domain containing protein, expressed
LOC_Os03g29190	8.04718	5.73387	11.6909	58.1961	16.1569	50.7274	0.203644	-2.29588	3.87582e-08	1.68292e-06	down	LOC_Os03g29190	LOC_Os03g29190.2;LOC_Os03g29190.1	GO:0005829(cytosol);GO:0009860(pollen tube growth);GO:0010183(pollen tube guidance);GO:0045454(cell redox homeostasis);GO:0046686(response to cadmium ion);GO:0047134(protein-disulfide reductase activity);GO:0055114(oxidation-reduction process);GO:0080092(regulation of pollen tube growth);GO:0080092(regulation of pollen tube growth)	NA	NA	NA	PDI, putative, expressed
LOC_Os03g29830	1.66753	1.93761	1.3609	5.77817	2.53605	6.19672	0.342228	-1.54697	0.00179769	0.0178175	down	LOC_Os03g29830	LOC_Os03g29830.1	GO:0003674(molecular_function);GO:0008150(biological_process);GO:0016021(integral component of membrane)	NA	NA	NA	expressed protein
LOC_Os03g30420	0.312274	0.854562	1.69518	0.37774	0.18185	0.130407	4.14787	2.05237	0.000835246	0.00969094	up	LOC_Os03g30420	LOC_Os03g30420.1	GO:0016020(membrane);GO:0016709(oxidoreductase activity, acting on paired donors, with incorporation or reduction of molecular oxygen, NAD(P)H as one donor, and incorporation of one atom of oxygen);GO:0044550(secondary metabolite biosynthetic process)	00903(Limonene and pinene degradation);00945(Stilbenoid, diarylheptanoid and gingerol biosynthesis)	K00517	NA	cytochrome P450, putative, expressed
LOC_Os03g31740	2.02836	2.1069	1.01257	1.09968	0.440258	0.93433	2.08055	1.05696	0.0156034	0.0950187	up	LOC_Os03g31740	LOC_Os03g31740.1	GO:0005739(mitochondrion);GO:0016021(integral component of membrane)	NA	NA	NA	ZCF37, putative, expressed
LOC_Os03g31750	0.752097	0.271259	0.352286	3.68695	0.231297	1.75719	0.242385	-2.04462	0.0102018	0.0684794	down	LOC_Os03g31750	LOC_Os03g31750.3;LOC_Os03g31750.1;LOC_Os03g31750.2	GO:0005524(ATP binding);GO:0005634(nucleus);GO:0005829(cytosol);GO:0006090(pyruvate metabolic process);GO:0009507(chloroplast);GO:0009570(chloroplast stroma);GO:0015979(photosynthesis);GO:0016301(kinase activity);GO:0016310(phosphorylation);GO:0046872(metal ion binding);GO:0050242(pyruvate, phosphate dikinase activity);GO:0050242(pyruvate, phosphate dikinase activity)	01200(Carbon metabolism);00620(Pyruvate metabolism);00710(Carbon fixation in photosynthetic organisms);00710(Carbon fixation in photosynthetic organisms)	K01006	EC:2.7.9.1	pyruvate, phosphate dikinase, chloroplast precursor, putative, expressed
LOC_Os03g33090	0.353976	0.552302	0.300791	0.462056	1.68666	1.7208	0.311943	-1.68065	0.0170425	0.101186	down	LOC_Os03g33090	LOC_Os03g33090.1	GO:0005634(nucleus);GO:0006807(nitrogen compound metabolic process);GO:0060776(simple leaf morphogenesis)	NA	NA	NA	DUF260 domain containing protein, putative, expressed
LOC_Os03g34280	5.20871	6.88308	4.62545	13.0012	13.5328	12.1083	0.432615	-1.20884	0.000454621	0.00586908	down	LOC_Os03g34280	LOC_Os03g34280.1;LOC_Os03g34280.2	NA	NA	NA	NA	expressed protein
LOC_Os03g36080	6.02925	6.4722	6.26193	3.3106	2.40016	2.78535	2.20847	1.14305	4.99898e-05	0.000898417	up	LOC_Os03g36080	LOC_Os03g36080.1	NA	NA	NA	NA	expressed protein
LOC_Os03g36534	2.82436	2.87091	2.68975	0.318676	0.240449	0.230154	10.6236	3.40921	3.86263e-10	2.63465e-08	up	LOC_Os03g36534	LOC_Os03g36534.1	NA	NA	NA	NA	expressed protein
LOC_Os03g37140	0.781931	0.883328	0.749694	0.0001	0.0001	0.0001	8049.84	12.9747	2.15312e-29	1.43472e-26	up	LOC_Os03g37140	LOC_Os03g37140.1	GO:0005634(nucleus);GO:0008168(methyltransferase activity);GO:0032259(methylation)	NA	NA	NA	expressed protein
LOC_Os03g37570	2.05882	2.01376	1.61245	1.15039	0.55484	1.07828	2.04239	1.03026	0.00680442	0.0506821	up	LOC_Os03g37570	LOC_Os03g37570.1	NA	NA	NA	NA	expressed protein
LOC_Os03g37810	6.07347	5.45155	3.29949	2.20412	2.81688	2.0172	2.10629	1.07471	0.00565651	0.0442434	up	LOC_Os03g37810	LOC_Os03g37810.1	NA	NA	NA	NA	expressed protein
LOC_Os03g38330	0.546829	0.572691	0.322634	0.24077	0.108418	0.22224	2.52377	1.33558	0.00202331	0.0194743	up	LOC_Os03g38330	LOC_Os03g38330.1	GO:0005515(protein binding);GO:0005524(ATP binding);GO:0005576(extracellular region);GO:0006952(defense response);GO:0043531(ADP binding)	03040(Spliceosome)	K12818	EC:3.6.4.13	disease resistance RPP13-like protein 1, putative, expressed
LOC_Os03g39860	50.7632	38.3257	50.0592	24.0475	20.4556	21.8264	2.09783	1.0689	3.45274e-08	1.51642e-06	up	LOC_Os03g39860	LOC_Os03g39860.1;LOC_Os03g39860.2	GO:0000036(ACP phosphopantetheine attachment site binding involved in fatty acid biosynthetic process);GO:0005739(mitochondrion);GO:0006633(fatty acid biosynthetic process);GO:0055114(oxidation-reduction process);GO:0070469(respiratory chain);GO:0070469(respiratory chain)	00190(Oxidative phosphorylation);00190(Oxidative phosphorylation)	K03955	NA	acyl carrier protein, putative, expressed
LOC_Os03g40194	0.767342	1.12336	1.20831	0.538543	0.512662	0.466776	2.04153	1.02965	0.00223922	0.0211185	up	LOC_Os03g40194	LOC_Os03g40194.1	GO:0005515(protein binding);GO:0005524(ATP binding);GO:0005576(extracellular region);GO:0006952(defense response);GO:0043531(ADP binding)	03040(Spliceosome)	K12818	EC:3.6.4.13	disease resistance RPP13-like protein 1, putative, expressed
LOC_Os03g40540	2.41868	1.00895	0.970497	3.80676	6.71751	3.30043	0.318135	-1.65229	0.00101933	0.0113935	down	LOC_Os03g40540	LOC_Os03g40540.1	GO:0001578(microtubule bundle formation);GO:0004497(monooxygenase activity);GO:0009647(skotomorphogenesis);GO:0010268(brassinosteroid homeostasis);GO:0016125(sterol metabolic process);GO:0016132(brassinosteroid biosynthetic process);GO:0020037(heme binding);GO:0022900(electron transport chain)	00905(Brassinosteroid biosynthesis)	K12640	EC:1.14.-.-	cytochrome P450, putative, expressed
LOC_Os03g40770	2.05489	3.50814	1.48028	0.420059	0.235976	0.40544	6.63541	2.73018	1.24421e-07	4.76901e-06	up	LOC_Os03g40770	LOC_Os03g40770.1	GO:0003674(molecular_function);GO:0005575(cellular_component);GO:0008150(biological_process)	NA	NA	NA	expressed protein
LOC_Os03g40830	9.20329	12.0053	5.04114	4.02471	2.66163	4.13924	2.42478	1.27786	8.47249e-07	2.59339e-05	up	LOC_Os03g40830	LOC_Os03g40830.1	GO:0004252(serine-type endopeptidase activity);GO:0005618(cell wall)	04144(Endocytosis)	K18443	NA	OsSub30 - Putative Subtilisin homologue, expressed
LOC_Os03g41330	1.8096	1.58682	0.981935	0.412311	0.465901	0.266805	3.82383	1.93502	0.000111818	0.0018021	up	LOC_Os03g41330	LOC_Os03g41330.1	GO:0005634(nucleus);GO:0006807(nitrogen compound metabolic process);GO:0060776(simple leaf morphogenesis)	NA	NA	NA	DUF260 domain containing protein, putative, expressed
LOC_Os03g41350	3.87077	2.98378	4.31634	12.0493	6.63841	9.20077	0.400555	-1.31993	2.41681e-05	0.000481279	down	LOC_Os03g41350	LOC_Os03g41350.1;LOC_Os03g41350.2	GO:0004871(signal transducer activity);GO:0005886(plasma membrane);GO:0009416(response to light stimulus);GO:0009958(positive gravitropism);GO:0016567(protein ubiquitination);GO:0071944(cell periphery);GO:0071944(cell periphery)	00902(Monoterpenoid biosynthesis);00902(Monoterpenoid biosynthesis)	K15095	EC:1.1.1.208	BTBN7 - Bric-a-Brac, Tramtrack, Broad Complex BTB domain with non-phototropic hypocotyl 3 NPH3 domain, expressed
LOC_Os03g41390	0.112352	0.197584	0.321071	2.78093	0.929462	2.35227	0.104081	-3.26422	8.30132e-07	2.55001e-05	down	LOC_Os03g41390	LOC_Os03g41390.1	GO:0003700(transcription factor activity, sequence-specific DNA binding);GO:0005634(nucleus);GO:0043565(sequence-specific DNA binding);GO:0044212(transcription regulatory region DNA binding)	NA	NA	NA	ZOS3-15 - C2H2 zinc finger protein, expressed
LOC_Os03g42020	0.516804	0.542613	0.639599	3.20344	1.64384	2.29157	0.237996	-2.07099	4.06328e-07	1.37493e-05	down	LOC_Os03g42020	LOC_Os03g42020.1	GO:0005388(calcium-transporting ATPase activity);GO:0005887(integral component of plasma membrane);GO:0043231(intracellular membrane-bounded organelle)	00190(Oxidative phosphorylation)	K01535	EC:3.6.3.6	calcium-transporting ATPase, plasma membrane-type, putative, expressed
LOC_Os03g42230	0.635727	0.577088	0.205634	0.265225	0.224917	0.205911	2.03785	1.02705	0.0311963	0.155981	up	LOC_Os03g42230	LOC_Os03g42230.1	GO:0004175(endopeptidase activity);GO:0005634(nucleus);GO:0016926(protein desumoylation);GO:0016929(SUMO-specific protease activity)	NA	NA	NA	B3 DNA binding domain containing protein, expressed
LOC_Os03g42730	1.1605	1.30938	2.07619	0.590495	0.238221	0.463448	3.51818	1.81483	9.76267e-05	0.00161855	up	LOC_Os03g42730	LOC_Os03g42730.1	NA	NA	NA	NA	expressed protein
LOC_Os03g42830	1.48057	1.78926	1.19079	0.178443	0.419439	0.284331	5.05617	2.33805	3.11766e-06	8.04971e-05	up	LOC_Os03g42830	LOC_Os03g42830.1	GO:0006855(drug transmembrane transport);GO:0015238(drug transmembrane transporter activity)	NA	NA	NA	MATE efflux family protein, putative, expressed
LOC_Os03g43100	5.65228	4.39011	2.60946	0.0001	0.0001	0.035067	358.744	8.48681	4.60812e-31	3.8017e-28	up	LOC_Os03g43100	LOC_Os03g43100.2;LOC_Os03g43100.1	NA	NA	NA	NA	expressed protein
LOC_Os03g43420	0.79631	0.734459	0.76768	2.73217	1.01201	2.8239	0.349942	-1.51481	0.00819892	0.058168	down	LOC_Os03g43420	LOC_Os03g43420.1	GO:0000002(mitochondrial genome maintenance);GO:0003697(single-stranded DNA binding);GO:0005739(mitochondrion);GO:0006260(DNA replication);GO:0009507(chloroplast);GO:0045910(negative regulation of DNA recombination);GO:0048046(apoplast)	01200(Carbon metabolism);00010(Glycolysis / Gluconeogenesis);00030(Pentose phosphate pathway);00500(Starch and sucrose metabolism);00520(Amino sugar and nucleotide sugar metabolism)	K01810	EC:5.3.1.9	single-stranded DNA-binding protein, putative, expressed
LOC_Os03g43430	6.60555	4.14546	6.29193	15.5587	11.2814	12.506	0.433156	-1.20704	0.00186094	0.0182558	down	LOC_Os03g43430	LOC_Os03g43430.1	GO:0009535(chloroplast thylakoid membrane);GO:0009977(proton motive force dependent protein transmembrane transporter activity);GO:0031361(integral component of thylakoid membrane);GO:0043953(protein transport by the Tat complex);GO:0045038(protein import into chloroplast thylakoid membrane)	03060(Protein export)	K03116	NA	mttA/Hcf106 family protein, putative, expressed
LOC_Os03g43970	1.46327	1.46594	0.366103	0.147759	0.072662	0.331238	5.97347	2.57857	4.63419e-05	0.000843355	up	LOC_Os03g43970	LOC_Os03g43970.1	GO:0005313(L-glutamate transmembrane transporter activity);GO:0005887(integral component of plasma membrane);GO:0015189(L-lysine transmembrane transporter activity);GO:0015297(antiporter activity);GO:0043091(L-arginine import);GO:0051938(L-glutamate import);GO:1903401(L-lysine transmembrane transport)	NA	NA	NA	amino acid permease family protein, putative, expressed
LOC_Os03g43990	2.22253	3.02528	0.670388	0.175673	0.170496	0.283503	9.39886	3.23249	5.6618e-10	3.67381e-08	up	LOC_Os03g43990	LOC_Os03g43990.1;LOC_Os03g43990.2	GO:0004871(signal transducer activity);GO:0005886(plasma membrane);GO:0009416(response to light stimulus);GO:0016567(protein ubiquitination);GO:0016567(protein ubiquitination)	00902(Monoterpenoid biosynthesis);00902(Monoterpenoid biosynthesis)	K15095	EC:1.1.1.208	BTBN8 - Bric-a-Brac, Tramtrack, Broad Complex BTB domain with non-phototropic hypocotyl 3 NPH3 and coiled-coil domains, expressed
LOC_Os03g44300	13.2464	10.8957	12.1833	24.4457	19.3122	33.992	0.467209	-1.09786	0.000216419	0.00313762	down	LOC_Os03g44300	LOC_Os03g44300.1;LOC_Os03g44300.2	GO:0004739(pyruvate dehydrogenase (acetyl-transferring) activity);GO:0006096(glycolytic process);GO:0006633(fatty acid biosynthetic process);GO:0009507(chloroplast);GO:0009570(chloroplast stroma);GO:0009941(chloroplast envelope);GO:0010240(plastid pyruvate dehydrogenase complex);GO:0055114(oxidation-reduction process);GO:0055114(oxidation-reduction process)	01200(Carbon metabolism);00010(Glycolysis / Gluconeogenesis);00020(Citrate cycle (TCA cycle));00620(Pyruvate metabolism);00620(Pyruvate metabolism)	K00162	EC:1.2.4.1	transketolase, putative, expressed
LOC_Os03g44380	0.096036	0.366175	0.13289	0.312957	0.702913	0.928867	0.306006	-1.70837	0.0193059	0.110606	down	LOC_Os03g44380	LOC_Os03g44380.1	GO:0006970(response to osmotic stress);GO:0009414(response to water deprivation);GO:0009507(chloroplast);GO:0009535(chloroplast thylakoid membrane);GO:0009570(chloroplast stroma);GO:0009688(abscisic acid biosynthetic process);GO:0042538(hyperosmotic salinity response);GO:0045549(9-cis-epoxycarotenoid dioxygenase activity);GO:0046872(metal ion binding);GO:0055114(oxidation-reduction process)	00906(Carotenoid biosynthesis)	K09840	EC:1.13.11.51	9-cis-epoxycarotenoid dioxygenase 1, chloroplast precursor, putative, expressed
LOC_Os03g44670	78.4714	74.0335	65.7788	21.5646	32.6377	21.7696	2.87322	1.52267	5.62875e-09	2.93729e-07	up	LOC_Os03g44670	LOC_Os03g44670.1	GO:0003674(molecular_function);GO:0005634(nucleus);GO:0008150(biological_process)	NA	NA	NA	expressed protein
LOC_Os03g45170	5.57136	3.49782	3.52244	9.82368	7.81715	12.802	0.413615	-1.27364	0.000101538	0.00166744	down	LOC_Os03g45170	LOC_Os03g45170.1	GO:0005887(integral component of plasma membrane);GO:0015179(L-amino acid transmembrane transporter activity);GO:0015297(antiporter activity)	03010(Ribosome)	K02995	NA	amino acid permease, putative, expressed
LOC_Os03g45280	596.724	875.885	486.625	153.548	122.49	189.676	4.20695	2.07277	1.99422e-16	3.71505e-14	up	LOC_Os03g45280	LOC_Os03g45280.1	NA	NA	NA	NA	dehydrin, putative, expressed
LOC_Os03g45344	1.66742	0.906156	1.72085	9.03678	8.14033	12.5561	0.144432	-2.79154	1.36199e-11	1.2485e-09	down	LOC_Os03g45344	LOC_Os03g45344.1	GO:0009507(chloroplast);GO:0031072(heat shock protein binding);GO:0051082(unfolded protein binding)	NA	NA	NA	expressed protein
LOC_Os03g45370	3.94775	4.78191	3.13662	7.89714	7.80685	8.10029	0.498493	-1.00435	0.00286376	0.0257002	down	LOC_Os03g45370	LOC_Os03g45370.1	GO:0006812(cation transport);GO:0006813(potassium ion transport);GO:0006814(sodium ion transport);GO:0015297(antiporter activity);GO:0015491(cation:cation antiporter activity);GO:0016021(integral component of membrane);GO:0055085(transmembrane transport)	NA	NA	NA	sodium/calcium exchanger protein, putative, expressed
LOC_Os03g45400	1.65751	1.23141	2.5644	4.93314	3.04065	5.13262	0.41608	-1.26507	0.00679453	0.0506302	down	LOC_Os03g45400	LOC_Os03g45400.1	GO:0003723(RNA binding);GO:0005739(mitochondrion);GO:0006353(DNA-templated transcription, termination);GO:0006355(regulation of transcription, DNA-templated);GO:0009507(chloroplast)	NA	NA	NA	antitermination NusB domain-containing protein, putative, expressed
LOC_Os03g45450	5.07909	4.13851	2.76979	2.2715	0.648134	2.00096	2.43616	1.28461	0.00336239	0.0291705	up	LOC_Os03g45450	LOC_Os03g45450.1	GO:0003700(transcription factor activity, sequence-specific DNA binding);GO:0005515(protein binding);GO:0005634(nucleus);GO:0006351(transcription, DNA-templated);GO:0006355(regulation of transcription, DNA-templated);GO:0009863(salicylic acid mediated signaling pathway);GO:0042742(defense response to bacterium);GO:0043565(sequence-specific DNA binding)	04626(Plant-pathogen interaction)	K18834	NA	WRKY60, expressed
LOC_Os03g45710	6.18329	4.64969	9.14832	17.6788	14.0015	17.8418	0.403483	-1.30942	0.000428101	0.00558497	down	LOC_Os03g45710	LOC_Os03g45710.1	NA	00195(Photosynthesis)	K02639	NA	2Fe-2S iron-sulfur cluster binding domain containing protein, expressed
LOC_Os03g45860	0.054004	0.021142	1.41749	9.45428	0.171393	16.7305	0.0566331	-4.14221	0.00318207	0.0278994	down	LOC_Os03g45860	LOC_Os03g45860.1	GO:0003674(molecular_function);GO:0005737(cytoplasm);GO:0009733(response to auxin)	04075(Plant hormone signal transduction)	K14488	NA	OsSAUR17 - Auxin-responsive SAUR gene family member, expressed
LOC_Os03g46060	3.36757	4.3574	1.80848	0.299582	0.0001	0.445858	12.7873	3.67664	1.24198e-06	3.61029e-05	up	LOC_Os03g46060	LOC_Os03g46060.1	GO:0004674(protein serine/threonine kinase activity);GO:0005886(plasma membrane);GO:0006468(protein phosphorylation)	NA	NA	NA	thaumatin family domain containing protein, expressed
LOC_Os03g46070	6.37034	8.84264	3.98536	1.71062	0.098855	2.84849	4.12161	2.04321	0.000869822	0.0100197	up	LOC_Os03g46070	LOC_Os03g46070.1	GO:0005515(protein binding)	03013(RNA transport)	K14297	NA	thaumatin, putative, expressed
LOC_Os03g46090	2.67652	3.31231	4.61268	1.99071	1.20181	1.53273	2.24359	1.16581	1.30696e-05	0.000280236	up	LOC_Os03g46090	LOC_Os03g46090.2;LOC_Os03g46090.1	GO:0004439(phosphatidylinositol-4,5-bisphosphate 5-phosphatase activity);GO:0005634(nucleus);GO:0005737(cytoplasm);GO:0005886(plasma membrane);GO:0010305(leaf vascular tissue pattern formation);GO:0016787(hydrolase activity);GO:0034485(phosphatidylinositol-3,4,5-trisphosphate 5-phosphatase activity);GO:0046856(phosphatidylinositol dephosphorylation);GO:0071472(cellular response to salt stress);GO…	00562(Inositol phosphate metabolism);04070(Phosphatidylinositol signaling system);04070(Phosphatidylinositol signaling system)	K01099	EC:3.1.3.36	endonuclease/exonuclease/phosphatase family domain containing protein, expressed
LOC_Os03g46190	3.10511	2.854	2.47093	7.33	3.19774	7.50432	0.467503	-1.09695	0.00999807	0.0675045	down	LOC_Os03g46190	LOC_Os03g46190.2;LOC_Os03g46190.1	GO:0005515(protein binding);GO:0005634(nucleus);GO:0006355(regulation of transcription, DNA-templated);GO:0006368(transcription elongation from RNA polymerase II promoter);GO:0009908(flower development);GO:0009911(positive regulation of flower development);GO:0010228(vegetative to reproductive phase transition of meristem);GO:0016593(Cdc73/Paf1 complex);GO:0051568(histone H3-K4 methylation);GO:00…	NA	NA	NA	parafibromin, putative, expressed
LOC_Os03g46300	0.687874	1.47685	0.245298	2.72303	4.88189	2.09116	0.248557	-2.00835	0.0077056	0.0556402	down	LOC_Os03g46300	LOC_Os03g46300.1	GO:0003674(molecular_function);GO:0008150(biological_process)	NA	NA	NA	expressed protein
LOC_Os03g46440	4.99063	3.61877	3.08661	12.0877	8.19212	11.3429	0.36986	-1.43495	6.61276e-07	2.09828e-05	down	LOC_Os03g46440	LOC_Os03g46440.1;LOC_Os03g46440.2;LOC_Os03g46440.3	GO:0051245(negative regulation of cellular defense response);GO:0051245(negative regulation of cellular defense response)	04075(Plant hormone signal transduction);04075(Plant hormone signal transduction)	K14508	NA	BTBA4 - Bric-a-Brac,Tramtrack, Broad Complex BTB domain with Ankyrin repeat region, expressed
LOC_Os03g47810	4.43169	5.18478	5.00423	4.06714	0.424813	2.53429	2.08087	1.05719	0.008103	0.0576273	up	LOC_Os03g47810	LOC_Os03g47810.1	GO:0005886(plasma membrane);GO:0016021(integral component of membrane)	NA	NA	NA	nodulin family protein, putative, expressed
LOC_Os03g48000	308.879	298.011	324.995	154.998	163.092	140.365	2.03267	1.02337	8.05594e-07	2.47902e-05	up	LOC_Os03g48000	LOC_Os03g48000.1;LOC_Os03g48000.3;LOC_Os03g48000.2	GO:0009507(chloroplast);GO:0015095(magnesium ion transmembrane transporter activity);GO:0015693(magnesium ion transport);GO:0015693(magnesium ion transport)	NA	NA	NA	CorA-like magnesium transporter protein, putative, expressed
LOC_Os03g48030	37.0736	46.7461	29.1756	3.60259	4.04608	2.94054	10.6708	3.4156	2.63908e-33	3.04813e-30	up	LOC_Os03g48030	LOC_Os03g48030.1	GO:0003674(molecular_function);GO:0008150(biological_process);GO:0009507(chloroplast);GO:0009706(chloroplast inner membrane);GO:0009941(chloroplast envelope);GO:0016021(integral component of membrane)	NA	NA	NA	integral membrane HPP family protein, putative, expressed
LOC_Os03g48310	3.36265	5.38087	1.83937	1.48695	1.23941	1.84919	2.31293	1.20972	0.000139699	0.00220628	up	LOC_Os03g48310	LOC_Os03g48310.1	GO:0005887(integral component of plasma membrane);GO:0008553(hydrogen-exporting ATPase activity, phosphorylative mechanism);GO:0043231(intracellular membrane-bounded organelle);GO:0051453(regulation of intracellular pH);GO:1902600(hydrogen ion transmembrane transport)	00190(Oxidative phosphorylation)	K01535	EC:3.6.3.6	plasma membrane ATPase, putative, expressed
LOC_Os03g48540	0.675192	0.693515	0.58264	1.83214	1.07946	1.65393	0.427409	-1.22631	0.0108272	0.0719528	down	LOC_Os03g48540	LOC_Os03g48540.1	GO:0005886(plasma membrane);GO:0005975(carbohydrate metabolic process);GO:0016901(oxidoreductase activity, acting on the CH-OH group of donors, quinone or similar compound as acceptor);GO:0031225(anchored component of membrane);GO:0046658(anchored component of plasma membrane);GO:0048038(quinone binding);GO:0055114(oxidation-reduction process)	NA	NA	NA	expressed protein
LOC_Os03g48780	1.32172	1.86522	0.224739	0.206065	0.0001	0.037818	13.9833	3.80563	4.41444e-05	0.000811031	up	LOC_Os03g48780	LOC_Os03g48780.1	GO:0005618(cell wall);GO:0033609(oxalate metabolic process);GO:0046564(oxalate decarboxylase activity)	NA	NA	NA	Cupin domain containing protein, expressed
LOC_Os03g49430	0.726198	1.7876	0.636917	2.15378	5.22164	2.04312	0.334523	-1.57982	0.00459491	0.037515	down	LOC_Os03g49430	LOC_Os03g49430.3;LOC_Os03g49430.4;LOC_Os03g49430.1	GO:0000350(generation of catalytic spliceosome for second transesterification step);GO:0000386(second spliceosomal transesterification activity);GO:0005682(U5 snRNP);GO:0046540(U4/U6 x U5 tri-snRNP complex);GO:0071021(U2-type post-spliceosomal complex);GO:0071048(nuclear retention of unspliced pre-mRNA at the site of transcription);GO:0071048(nuclear retention of unspliced pre-mRNA at the site of…	03040(Spliceosome);03040(Spliceosome)	K12817	NA	pre-mRNA-splicing factor, putative, expressed
LOC_Os03g50130	14.9383	15.9497	13.1561	29.6579	28.7155	37.6948	0.458467	-1.12511	9.9734e-05	0.00164561	down	LOC_Os03g50130	LOC_Os03g50130.1;LOC_Os03g50130.2	GO:0004364(glutathione transferase activity);GO:0004602(glutathione peroxidase activity);GO:0005635(nuclear envelope);GO:0005783(endoplasmic reticulum);GO:0005783(endoplasmic reticulum)	00480(Glutathione metabolism);00480(Glutathione metabolism)	K00799	EC:2.5.1.18	microsomal glutathione S-transferase 3, putative, expressed
LOC_Os03g50220	0.970311	1.02815	0.443795	0.127332	0.417611	0.527212	2.27789	1.1877	0.0280068	0.145061	up	LOC_Os03g50220	LOC_Os03g50220.1	GO:0003674(molecular_function);GO:0005634(nucleus);GO:0051026(chiasma assembly)	NA	NA	NA	homologous-pairing protein meu13, putative, expressed
LOC_Os03g50470	0.893663	0.901853	0.960785	0.438572	0.390957	0.330872	2.3753	1.24811	0.000361986	0.00485027	up	LOC_Os03g50470	LOC_Os03g50470.2;LOC_Os03g50470.1	NA	NA	NA	NA	expressed protein
LOC_Os03g50870	242.391	342.668	243.384	653.553	879.116	847.928	0.347998	-1.52285	1.51396e-06	4.25802e-05	down	LOC_Os03g50870	LOC_Os03g50870.1	GO:0003674(molecular_function);GO:0005634(nucleus);GO:0009507(chloroplast);GO:0009611(response to wounding);GO:0010193(response to ozone);GO:0010224(response to UV-B)	NA	NA	NA	expressed protein
LOC_Os03g51200	0.72711	0.535894	0.384581	4.23938	2.17263	5.93679	0.133421	-2.90595	1.248e-06	3.62171e-05	down	LOC_Os03g51200	LOC_Os03g51200.1	GO:0000790(nuclear chromatin);GO:0003677(DNA binding);GO:0006342(chromatin silencing)	04070(Phosphatidylinositol signaling system);04626(Plant-pathogen interaction)	K02183	NA	Core histone H2A/H2B/H3/H4 domain containing protein, putative, expressed
LOC_Os03g51390	3.11566	4.32488	3.08486	7.53043	6.544	12.0011	0.403651	-1.30882	0.00125554	0.0134772	down	LOC_Os03g51390	LOC_Os03g51390.1	NA	NA	NA	NA	expressed protein
LOC_Os03g51440	0.109187	0.092964	0.097517	0.776373	0.690461	0.694563	0.138646	-2.85053	1.79887e-07	6.65927e-06	down	LOC_Os03g51440	LOC_Os03g51440.1	GO:0004674(protein serine/threonine kinase activity);GO:0005524(ATP binding);GO:0005886(plasma membrane);GO:0006468(protein phosphorylation);GO:0007169(transmembrane receptor protein tyrosine kinase signaling pathway);GO:0009505(plant-type cell wall);GO:0009506(plasmodesma);GO:0016021(integral component of membrane)	04075(Plant hormone signal transduction)	K13415	EC:2.7.10.1 2.7.11.1	LRR receptor-like protein kinase, putative, expressed
LOC_Os03g51580	1.08784	1.08847	0.574561	3.21741	1.28565	1.79594	0.436714	-1.19524	0.0342711	0.166736	down	LOC_Os03g51580	LOC_Os03g51580.1	GO:0005634(nucleus)	04075(Plant hormone signal transduction)	K13422	NA	helix-loop-helix DNA-binding domain containing protein, expressed
LOC_Os03g51610	8.90818	6.31517	8.74848	3.96286	3.7906	3.49044	2.13198	1.0922	1.09855e-06	3.2534e-05	up	LOC_Os03g51610	LOC_Os03g51610.1	GO:0000287(magnesium ion binding);GO:0003824(catalytic activity);GO:0005524(ATP binding);GO:0005622(intracellular);GO:0005634(nucleus);GO:0005737(cytoplasm);GO:0009611(response to wounding);GO:0016310(phosphorylation);GO:0032957(inositol trisphosphate metabolic process);GO:0047325(inositol tetrakisphosphate 1-kinase activity);GO:0052725(inositol-1,3,4-trisphosphate 6-kinase activity);GO:0052726(i…	00562(Inositol phosphate metabolism);04070(Phosphatidylinositol signaling system)	K00913	EC:2.7.1.159 2.7.1.134	Inositol 1, 3, 4-trisphosphate 5/6-kinase, putative, expressed
LOC_Os03g52040	0.759615	0.402047	0.262236	0.607461	3.27988	0.349349	0.336087	-1.57309	0.046935	0.207542	down	LOC_Os03g52040	LOC_Os03g52040.2;LOC_Os03g52040.3;LOC_Os03g52040.1	GO:0004185(serine-type carboxypeptidase activity);GO:0016747(transferase activity, transferring acyl groups other than amino-acyl groups);GO:0019748(secondary metabolic process);GO:0051603(proteolysis involved in cellular protein catabolic process);GO:0051603(proteolysis involved in cellular protein catabolic process)	00940(Phenylpropanoid biosynthesis);00940(Phenylpropanoid biosynthesis)	K09756	EC:3.4.16.- 2.3.1.91	OsSCP19 - Putative Serine Carboxypeptidase homologue, expressed
LOC_Os03g52640	0.962337	0.629348	1.0185	4.27271	2.44168	4.4884	0.232994	-2.10163	1.34146e-06	3.84145e-05	down	LOC_Os03g52640	LOC_Os03g52640.1;LOC_Os03g52640.3;LOC_Os03g52640.2	GO:0008168(methyltransferase activity);GO:0031167(rRNA methylation);GO:0031167(rRNA methylation)	NA	NA	NA	expressed protein
LOC_Os03g52910	7.14819	11.8668	6.60227	23.1251	30.5485	30.2778	0.305144	-1.71244	3.19135e-07	1.10353e-05	down	LOC_Os03g52910	LOC_Os03g52910.1	GO:0003674(molecular_function);GO:0005886(plasma membrane);GO:0008150(biological_process);GO:0009941(chloroplast envelope);GO:0016021(integral component of membrane)	NA	NA	NA	uncharacterized UPF0114 domain containing protein, expressed
LOC_Os03g53010	1.30769	1.37319	0.842037	0.055758	0.174598	0.201295	8.16148	3.02883	9.58239e-07	2.88244e-05	up	LOC_Os03g53010	LOC_Os03g53010.1	GO:0002213(defense response to insect);GO:0004768(stearoyl-CoA 9-desaturase activity);GO:0006631(fatty acid metabolic process);GO:0006633(fatty acid biosynthetic process);GO:0006636(unsaturated fatty acid biosynthetic process);GO:0006952(defense response);GO:0008610(lipid biosynthetic process);GO:0009507(chloroplast);GO:0009534(chloroplast thylakoid);GO:0009536(plastid);GO:0009570(chloroplast str…	01212(Fatty acid metabolism);00061(Fatty acid biosynthesis);01040(Biosynthesis of unsaturated fatty acids)	K03921	EC:1.14.19.2 1.14.19.11 1.14.19.26	acyl-desaturase, chloroplast precursor, putative, expressed
LOC_Os03g53340	2.70934	3.47715	1.83601	5.73769	12.3094	12.006	0.266944	-1.90539	1.1858e-06	3.48794e-05	down	LOC_Os03g53340	LOC_Os03g53340.1;LOC_Os03g53340.6;LOC_Os03g53340.4;LOC_Os03g53340.5;LOC_Os03g53340.3;LOC_Os03g53340.2	GO:0042802(identical protein binding);GO:0042802(identical protein binding)	NA	NA	NA	HSF-type DNA-binding domain containing protein, expressed
LOC_Os03g53520	2.74167	2.58343	1.20828	0.602517	0.291687	0.436941	4.90808	2.29516	1.95945e-07	7.17705e-06	up	LOC_Os03g53520	LOC_Os03g53520.1	GO:0003674(molecular_function);GO:0005634(nucleus);GO:0008150(biological_process)	NA	NA	NA	expressed protein
LOC_Os03g53640	3.22407	3.24681	5.20632	14.5577	8.43725	15.4142	0.304021	-1.71776	1.08057e-05	0.000236974	down	LOC_Os03g53640	LOC_Os03g53640.1	GO:0009543(chloroplast thylakoid lumen);GO:0010206(photosystem II repair);GO:0010207(photosystem II assembly)	NA	NA	NA	expressed protein
LOC_Os03g53670	17.9489	16.7574	17.2531	48.537	49.126	59.0563	0.331544	-1.59273	1.24844e-09	7.43272e-08	down	LOC_Os03g53670	LOC_Os03g53670.2;LOC_Os03g53670.1	GO:0003723(RNA binding);GO:0005515(protein binding);GO:0005634(nucleus);GO:0005737(cytoplasm);GO:0005829(cytosol);GO:0005829(cytosol)	04141(Protein processing in endoplasmic reticulum);04141(Protein processing in endoplasmic reticulum)	K09503	NA	YT521-B-like family domain containing protein, expressed
LOC_Os03g53770	3.35495	3.53275	2.74957	8.873	5.43611	9.78814	0.399933	-1.32217	0.00224042	0.0211185	down	LOC_Os03g53770	LOC_Os03g53770.1	GO:0000166(nucleotide binding);GO:0003676(nucleic acid binding)	NA	NA	NA	RNA recognition motif containing protein, putative, expressed
LOC_Os03g53800	1.15445	3.22792	1.43108	8.37182	1.90864	8.43738	0.310583	-1.68695	0.00296083	0.0263329	down	LOC_Os03g53800	LOC_Os03g53800.1;LOC_Os03g53800.3;LOC_Os03g53800.2;LOC_Os03g53800.5;LOC_Os03g53800.4	GO:0008422(beta-glucosidase activity);GO:0009251(glucan catabolic process);GO:0009251(glucan catabolic process)	00500(Starch and sucrose metabolism);00460(Cyanoamino acid metabolism);00940(Phenylpropanoid biosynthesis);00940(Phenylpropanoid biosynthesis)	K05349	EC:3.2.1.21	periplasmic beta-glucosidase precursor, putative, expressed
LOC_Os03g54910	0.203135	0.308956	0.316609	1.61311	0.688999	1.80198	0.201921	-2.30814	0.000359106	0.00482167	down	LOC_Os03g54910	LOC_Os03g54910.1	NA	00230(Purine metabolism);00240(Pyrimidine metabolism);03020(RNA polymerase)	K03006	EC:2.7.7.6	X8 domain containing protein, expressed
LOC_Os03g55020	2.82253	3.64291	3.74519	9.78255	8.65727	12.2506	0.332698	-1.58771	2.39155e-06	6.3744e-05	down	LOC_Os03g55020	LOC_Os03g55020.1	GO:0009813(flavonoid biosynthetic process);GO:0043231(intracellular membrane-bounded organelle);GO:0052696(flavonoid glucuronidation);GO:0080043(quercetin 3-O-glucosyltransferase activity);GO:0080044(quercetin 7-O-glucosyltransferase activity)	00565(Ether lipid metabolism);00600(Sphingolipid metabolism)	K04628	EC:2.4.1.45	UDP-glucoronosyl and UDP-glucosyl transferase domain containing protein, expressed
LOC_Os03g55030	23.7457	102.952	19.9359	1.96954	8.81323	0.74006	12.7255	3.66965	6.47091e-06	0.000152115	up	LOC_Os03g55030	LOC_Os03g55030.1;LOC_Os03g55030.2	GO:0009813(flavonoid biosynthetic process);GO:0043231(intracellular membrane-bounded organelle);GO:0052696(flavonoid glucuronidation);GO:0080043(quercetin 3-O-glucosyltransferase activity);GO:0080044(quercetin 7-O-glucosyltransferase activity);GO:0080044(quercetin 7-O-glucosyltransferase activity)	00565(Ether lipid metabolism);00600(Sphingolipid metabolism);00600(Sphingolipid metabolism)	K04628	EC:2.4.1.45	UDP-glucoronosyl and UDP-glucosyl transferase domain containing protein, expressed
LOC_Os03g55034	2.24936	4.50519	1.92133	0.10021	0.5709	0.173142	10.2764	3.36127	3.57829e-06	9.05021e-05	up	LOC_Os03g55034	LOC_Os03g55034.1	GO:0009813(flavonoid biosynthetic process);GO:0043231(intracellular membrane-bounded organelle);GO:0052696(flavonoid glucuronidation);GO:0080043(quercetin 3-O-glucosyltransferase activity);GO:0080044(quercetin 7-O-glucosyltransferase activity)	NA	NA	NA	expressed protein
LOC_Os03g55164	0.328915	0.323621	0.297401	1.50736	0.465078	1.65079	0.26218	-1.93137	0.000502554	0.00636245	down	LOC_Os03g55164	LOC_Os03g55164.1;LOC_Os03g55164.2	GO:0003674(molecular_function);GO:0008150(biological_process);GO:0009507(chloroplast);GO:0003700(transcription factor activity, sequence-specific DNA binding);GO:0005634(nucleus);GO:0006351(transcription, DNA-templated);GO:0006355(regulation of transcription, DNA-templated);GO:0031347(regulation of defense response);GO:0043565(sequence-specific DNA binding);GO:0043565(sequence-specific DNA bindin…	04626(Plant-pathogen interaction);04626(Plant-pathogen interaction)	K18835	NA	WRKY4, expressed
LOC_Os03g55240	43.0339	51.977	84.3628	19.997	15.3424	23.9842	3.02365	1.59629	1.14527e-10	8.7409e-09	up	LOC_Os03g55240	LOC_Os03g55240.1	GO:0016020(membrane);GO:0016709(oxidoreductase activity, acting on paired donors, with incorporation or reduction of molecular oxygen, NAD(P)H as one donor, and incorporation of one atom of oxygen);GO:0042343(indole glucosinolate metabolic process);GO:0044550(secondary metabolite biosynthetic process);GO:0098542(defense response to other organism)	00903(Limonene and pinene degradation);00945(Stilbenoid, diarylheptanoid and gingerol biosynthesis)	K00517	NA	cytochrome P450, putative, expressed
LOC_Os03g55250	6.97303	6.19985	6.84383	2.11704	0.91478	2.57714	3.5687	1.8354	2.95798e-08	1.31402e-06	up	LOC_Os03g55250	LOC_Os03g55250.1	GO:0016020(membrane);GO:0016709(oxidoreductase activity, acting on paired donors, with incorporation or reduction of molecular oxygen, NAD(P)H as one donor, and incorporation of one atom of oxygen);GO:0044550(secondary metabolite biosynthetic process)	00903(Limonene and pinene degradation);00945(Stilbenoid, diarylheptanoid and gingerol biosynthesis)	K00517	NA	cytochrome P450 81E1, putative, expressed
LOC_Os03g55260	11.1882	7.89526	11.3233	2.83881	1.32332	1.41614	5.45093	2.4465	1.01177e-15	1.71852e-13	up	LOC_Os03g55260	LOC_Os03g55260.1	GO:0016020(membrane);GO:0016709(oxidoreductase activity, acting on paired donors, with incorporation or reduction of molecular oxygen, NAD(P)H as one donor, and incorporation of one atom of oxygen);GO:0044550(secondary metabolite biosynthetic process)	00903(Limonene and pinene degradation);00945(Stilbenoid, diarylheptanoid and gingerol biosynthesis)	K00517	NA	cytochrome P450, putative, expressed
LOC_Os03g55330	0.368529	0.53825	0.161096	1.8052	0.843781	1.65877	0.247897	-2.01219	0.00166292	0.0167209	down	LOC_Os03g55330	LOC_Os03g55330.1	GO:0005634(nucleus);GO:0005737(cytoplasm);GO:0008757(S-adenosylmethionine-dependent methyltransferase activity);GO:0046498(S-adenosylhomocysteine metabolic process);GO:0046500(S-adenosylmethionine metabolic process)	NA	NA	NA	ankyrin repeat domain containing protein, putative, expressed
LOC_Os03g55410	4.16852	5.35684	2.05302	1.90149	0.377316	1.40909	3.13956	1.65056	0.000243169	0.00348174	up	LOC_Os03g55410	LOC_Os03g55410.1	GO:0004601(peroxidase activity);GO:0005515(protein binding);GO:0005576(extracellular region);GO:0006979(response to oxidative stress);GO:0009651(response to salt stress);GO:0020037(heme binding);GO:0042744(hydrogen peroxide catabolic process);GO:0046872(metal ion binding);GO:0055114(oxidation-reduction process)	00940(Phenylpropanoid biosynthesis)	K00430	EC:1.11.1.7	peroxidase precursor, putative, expressed
LOC_Os03g55530	0.901104	1.17564	1.58409	23.9532	10.763	21.2323	0.0654323	-3.93385	4.63147e-30	3.48871e-27	down	LOC_Os03g55530	LOC_Os03g55530.1	GO:0004596(peptide alpha-N-acetyltransferase activity);GO:0006474(N-terminal protein amino acid acetylation);GO:0031248(protein acetyltransferase complex)	NA	NA	NA	HLS, putative, expressed
LOC_Os03g55670	1.43168	0.816146	1.62699	15.3341	4.58811	6.43092	0.147034	-2.76577	5.79771e-07	1.86701e-05	down	LOC_Os03g55670	LOC_Os03g55670.1	GO:0005515(protein binding);GO:0005634(nucleus);GO:0005829(cytosol);GO:0009507(chloroplast);GO:0009793(embryo development ending in seed dormancy);GO:0010183(pollen tube guidance);GO:0036033(mediator complex binding);GO:0050832(defense response to fungus)	NA	NA	NA	expressed protein
LOC_Os03g55770	0.463093	0.512932	0.31707	18.6343	4.2204	14.4595	0.0346542	-4.85082	5.65268e-12	5.50184e-10	down	LOC_Os03g55770	LOC_Os03g55770.1	NA	NA	NA	NA	expressed protein
LOC_Os03g55776	22.1552	26.4678	21.8991	185.792	125.305	244.655	0.126895	-2.9783	2.17574e-26	1.10867e-23	down	LOC_Os03g55776	LOC_Os03g55776.1	NA	NA	NA	NA	expressed protein
LOC_Os03g55784	5.34268	4.91979	3.26668	14.3986	13.735	17.6431	0.295546	-1.75854	9.77583e-08	3.858e-06	down	LOC_Os03g55784	LOC_Os03g55784.1	GO:0000502(proteasome complex);GO:0005634(nucleus);GO:0005829(cytosol);GO:0043248(proteasome assembly)	NA	NA	NA	tumor necrosis factor superfamily, member 5-induced protein 1, putative, expressed
LOC_Os03g56260	0.807134	0.728548	0.567768	1.37681	1.81584	1.51643	0.44668	-1.16269	0.0149324	0.0917386	down	LOC_Os03g56260	LOC_Os03g56260.1	GO:0003777(microtubule motor activity);GO:0005871(kinesin complex);GO:0007018(microtubule-based movement);GO:0016887(ATPase activity)	04144(Endocytosis)	K10396	NA	kinesin motor domain containing protein, putative, expressed
LOC_Os03g56580	1.40433	2.07275	1.61611	0.461147	0.373765	0.471311	3.89917	1.96317	3.66595e-06	9.21808e-05	up	LOC_Os03g56580	LOC_Os03g56580.1	GO:0003677(DNA binding);GO:0003700(transcription factor activity, sequence-specific DNA binding);GO:0005634(nucleus);GO:0005992(trehalose biosynthetic process);GO:0006351(transcription, DNA-templated);GO:0006355(regulation of transcription, DNA-templated);GO:0006561(proline biosynthetic process);GO:0007275(multicellular organism development);GO:0009718(anthocyanin-containing compound biosynthetic…	00630(Glyoxylate and dicarboxylate metabolism);00260(Glycine, serine and threonine metabolism)	K02437	NA	no apical meristem protein, putative, expressed
LOC_Os03g56869	13.9017	10.3792	12.9316	27.3758	23.7313	27.0231	0.476289	-1.07009	0.000169381	0.00259005	down	LOC_Os03g56869	LOC_Os03g56869.1	GO:0004751(ribose-5-phosphate isomerase activity);GO:0009052(pentose-phosphate shunt, non-oxidative branch);GO:0009507(chloroplast)	01200(Carbon metabolism);01230(Biosynthesis of amino acids);00030(Pentose phosphate pathway);00710(Carbon fixation in photosynthetic organisms)	K01807	EC:5.3.1.6	ribose-5-phosphate isomerase A, putative, expressed
LOC_Os03g56930	2.50612	12.7096	1.42205	3.05429	0.991979	0.716896	3.49301	1.80447	0.00381259	0.0322525	up	LOC_Os03g56930	LOC_Os03g56930.1	NA	NA	NA	NA	app1, putative, expressed
LOC_Os03g57450	0.624662	0.85934	0.516407	1.15068	1.23907	2.70521	0.392625	-1.34878	0.011366	0.0745612	down	LOC_Os03g57450	LOC_Os03g57450.1	GO:0004683(calmodulin-dependent protein kinase activity);GO:0005516(calmodulin binding);GO:0005634(nucleus);GO:0005737(cytoplasm);GO:0005886(plasma membrane);GO:0009738(abscisic acid-activated signaling pathway);GO:0009931(calcium-dependent protein serine/threonine kinase activity);GO:0018105(peptidyl-serine phosphorylation);GO:0035556(intracellular signal transduction);GO:0046777(protein autopho…	04626(Plant-pathogen interaction)	K13412	EC:2.7.11.1	CAMK_CAMK_like.2 - CAMK includes calcium/calmodulin depedent protein kinases, expressed
LOC_Os03g57680	7.60846	7.82542	10.6258	30.6016	15.4473	25.9404	0.361994	-1.46596	1.87213e-06	5.13064e-05	down	LOC_Os03g57680	LOC_Os03g57680.1	GO:0004854(xanthine dehydrogenase activity);GO:0005829(cytosol);GO:0009115(xanthine catabolic process);GO:0016903(oxidoreductase activity, acting on the aldehyde or oxo group of donors);GO:0050660(flavin adenine dinucleotide binding)	00380(Tryptophan metabolism)	K11817	EC:1.2.3.7	aldehyde oxidase, putative, expressed
LOC_Os03g57760	4.15289	7.99911	7.35503	13.4359	12.2774	14.0018	0.491174	-1.02569	0.00582383	0.0451487	down	LOC_Os03g57760	LOC_Os03g57760.2;LOC_Os03g57760.1	GO:0000149(SNARE binding);GO:0005484(SNAP receptor activity);GO:0006887(exocytosis);GO:0006906(vesicle fusion);GO:0031201(SNARE complex);GO:0031201(SNARE complex)	04130(SNARE interactions in vesicular transport);04145(Phagosome);04145(Phagosome)	K08517	NA	25.3 kDa vesicle transport protein, putative, expressed
LOC_Os03g57840	8.93208	6.47043	7.29584	17.7981	11.0188	19.3516	0.471228	-1.0855	0.000457179	0.00589771	down	LOC_Os03g57840	LOC_Os03g57840.1;LOC_Os03g57840.2	GO:0004222(metalloendopeptidase activity);GO:0006508(proteolysis);GO:0007275(multicellular organism development);GO:0009416(response to light stimulus);GO:0009507(chloroplast);GO:0009630(gravitropism);GO:0009658(chloroplast organization);GO:0009723(response to ethylene);GO:0009959(negative gravitropism);GO:0010027(thylakoid membrane organization);GO:0010207(photosystem II assembly);GO:0016020(mem…	NA	NA	NA	peptidase M50, mammalian sterol-regulatory element binding protein, putative, expressed
LOC_Os03g57880	0.328741	0.259241	0.444322	0.964138	0.695494	1.92396	0.288064	-1.79554	0.00253483	0.0233595	down	LOC_Os03g57880	LOC_Os03g57880.2;LOC_Os03g57880.1;LOC_Os03g57880.3	GO:0004553(hydrolase activity, hydrolyzing O-glycosyl compounds);GO:0030247(polysaccharide binding);GO:0046658(anchored component of plasma membrane);GO:0046658(anchored component of plasma membrane)	00500(Starch and sucrose metabolism);00500(Starch and sucrose metabolism)	K19893	EC:3.2.1.39	glucan endo-1,3-beta-glucosidase precursor, putative, expressed
LOC_Os03g57950	1.14281	0.62381	0.228884	0.104481	0.0001	0.408476	3.88945	1.95957	0.0179273	0.104646	up	LOC_Os03g57950	LOC_Os03g57950.2;LOC_Os03g57950.1	GO:0004439(phosphatidylinositol-4,5-bisphosphate 5-phosphatase activity);GO:0005634(nucleus);GO:0005737(cytoplasm);GO:0005886(plasma membrane);GO:0010305(leaf vascular tissue pattern formation);GO:0016787(hydrolase activity);GO:0034485(phosphatidylinositol-3,4,5-trisphosphate 5-phosphatase activity);GO:0046856(phosphatidylinositol dephosphorylation);GO:0071472(cellular response to salt stress);GO…	00562(Inositol phosphate metabolism);04070(Phosphatidylinositol signaling system);04070(Phosphatidylinositol signaling system)	K01099	EC:3.1.3.36	type I inositol-1,4,5-trisphosphate 5-phosphatase, putative, expressed
LOC_Os03g58290	12.4542	5.00869	5.01797	0.135429	0.411891	1.11478	13.5256	3.75762	2.50692e-10	1.79473e-08	up	LOC_Os03g58290	LOC_Os03g58290.1	GO:0000162(tryptophan biosynthetic process);GO:0004834(tryptophan synthase activity);GO:0005737(cytoplasm);GO:0009507(chloroplast);GO:0030170(pyridoxal phosphate binding)	01230(Biosynthesis of amino acids);00260(Glycine, serine and threonine metabolism);00400(Phenylalanine, tyrosine and tryptophan biosynthesis)	K01695	EC:4.2.1.20	indole-3-glycerol phosphate lyase, chloroplast precursor, putative, expressed
LOC_Os03g58790	1.0571	0.749262	1.90883	13.4147	5.00028	6.89035	0.146815	-2.76793	1.43168e-09	8.46545e-08	down	LOC_Os03g58790	LOC_Os03g58790.1	GO:0000304(response to singlet oxygen);GO:0005524(ATP binding);GO:0005783(endoplasmic reticulum);GO:0005886(plasma membrane);GO:0009737(response to abscisic acid);GO:0016021(integral component of membrane);GO:0016887(ATPase activity)	00860(Porphyrin and chlorophyll metabolism)	K01772	EC:4.99.1.1	ATPase, putative, expressed
LOC_Os03g58850	1.08708	0.414598	1.2976	3.29717	7.35203	4.53658	0.184336	-2.43959	3.19026e-05	0.000618939	down	LOC_Os03g58850	LOC_Os03g58850.1	NA	NA	NA	NA	uncharacterized PE-PGRS family protein PE_PGRS3 precursor, putative, expressed
LOC_Os03g58940	15.5953	15.2152	6.27294	3.90296	5.59707	2.83202	3.00707	1.58836	2.21409e-05	0.000446036	up	LOC_Os03g58940	LOC_Os03g58940.1	GO:0005886(plasma membrane);GO:0006869(lipid transport);GO:0008289(lipid binding);GO:0016021(integral component of membrane);GO:0031225(anchored component of membrane)	NA	NA	NA	LTPL83 - Protease inhibitor/seed storage/LTP family protein precursor, putative, expressed
LOC_Os03g58980	0.914413	1.06033	1.42018	3.98797	1.03045	4.66993	0.350413	-1.51287	0.0240585	0.129848	down	LOC_Os03g58980	LOC_Os03g58980.1	GO:0005618(cell wall);GO:0033609(oxalate metabolic process);GO:0046564(oxalate decarboxylase activity)	NA	NA	NA	Cupin domain containing protein, expressed
LOC_Os03g59040	1.42492	1.1675	1.09674	2.97517	1.76046	3.64329	0.440292	-1.18347	0.0131677	0.0832195	down	LOC_Os03g59040	LOC_Os03g59040.1;LOC_Os03g59040.2	GO:0004310(farnesyl-diphosphate farnesyltransferase activity);GO:0005783(endoplasmic reticulum);GO:0005789(endoplasmic reticulum membrane);GO:0005886(plasma membrane);GO:0008299(isoprenoid biosynthetic process);GO:0016021(integral component of membrane);GO:0016126(sterol biosynthetic process);GO:0016491(oxidoreductase activity);GO:0051996(squalene synthase activity);GO:0055114(oxidation-reduction…	00100(Steroid biosynthesis);00909(Sesquiterpenoid and triterpenoid biosynthesis);00909(Sesquiterpenoid and triterpenoid biosynthesis)	K00801	EC:2.5.1.21	squalene synthetase, putative, expressed
LOC_Os03g59070	5.78037	6.41461	4.85811	18.0735	10.2511	27.6604	0.304601	-1.71501	6.75228e-07	2.13084e-05	down	LOC_Os03g59070	LOC_Os03g59070.1	GO:0005576(extracellular region);GO:0005789(endoplasmic reticulum membrane);GO:0006665(sphingolipid metabolic process);GO:0009737(response to abscisic acid);GO:0016021(integral component of membrane);GO:0016787(hydrolase activity);GO:0042392(sphingosine-1-phosphate phosphatase activity);GO:0042578(phosphoric ester hydrolase activity);GO:0090332(stomatal closure)	00600(Sphingolipid metabolism)	K04716	EC:3.1.3.-	phosphatase, putative, expressed
LOC_Os03g59180	8.42127	8.41281	8.34209	23.8392	11.6227	41.6631	0.326433	-1.61514	4.3509e-05	0.000802762	down	LOC_Os03g59180	LOC_Os03g59180.2;LOC_Os03g59180.1	GO:0003674(molecular_function);GO:0005634(nucleus);GO:0008150(biological_process);GO:0016021(integral component of membrane);GO:0016021(integral component of membrane)	NA	NA	NA	expressed protein
LOC_Os03g59200	0.794733	0.665966	0.362964	1.47493	1.54516	1.78453	0.379565	-1.39758	0.00732254	0.0534611	down	LOC_Os03g59200	LOC_Os03g59200.1	GO:0005634(nucleus);GO:0008150(biological_process)	NA	NA	NA	expressed protein
LOC_Os03g59240	0.422259	0.264384	0.117869	0.990908	0.51138	1.19309	0.298479	-1.7443	0.00840635	0.0593722	down	LOC_Os03g59240	LOC_Os03g59240.1	GO:0005576(extracellular region);GO:0008150(biological_process)	NA	NA	NA	carboxyl-terminal peptidase, putative, expressed
LOC_Os03g59250	2.27828	1.61653	2.25936	5.08866	3.81138	5.76727	0.419584	-1.25297	0.00289059	0.0258675	down	LOC_Os03g59250	LOC_Os03g59250.1	GO:0003674(molecular_function);GO:0005634(nucleus);GO:0008150(biological_process)	NA	NA	NA	expressed protein
LOC_Os03g59430	0.645806	0.874772	0.115871	0.032453	0.084694	0.0001	13.9573	3.80295	9.02916e-05	0.00150849	up	LOC_Os03g59430	LOC_Os03g59430.2	GO:0005737(cytoplasm);GO:0006979(response to oxidative stress);GO:0009506(plasmodesma);GO:0016757(transferase activity, transferring glycosyl groups);GO:0034484(raffinose catabolic process);GO:0047274(galactinol-sucrose galactosyltransferase activity);GO:0052692(raffinose alpha-galactosidase activity);GO:0080167(response to karrikin)	00052(Galactose metabolism)	K06617	EC:2.4.1.82	uncharacterized glycosyltransferase, putative, expressed
LOC_Os03g60260	9.05526	9.44781	10.7895	19.4098	23.4713	20.4883	0.462251	-1.11325	0.00025726	0.00364733	down	LOC_Os03g60260	LOC_Os03g60260.1	GO:0003333(amino acid transmembrane transport);GO:0015171(amino acid transmembrane transporter activity)	NA	NA	NA	ANT1, putative, expressed
LOC_Os03g60350	0.751593	1.09439	0.733299	2.82025	2.26906	3.05209	0.31681	-1.65831	0.00010922	0.00176844	down	LOC_Os03g60350	LOC_Os03g60350.1	GO:0005794(Golgi apparatus);GO:0016413(O-acetyltransferase activity);GO:0071554(cell wall organization or biogenesis)	NA	NA	NA	leaf senescence related protein, putative, expressed
LOC_Os03g60480	2.0496	3.14693	1.95634	0.998438	0.447333	1.27121	2.63265	1.39652	0.000331853	0.00453061	up	LOC_Os03g60480	LOC_Os03g60480.1	GO:0005737(cytoplasm);GO:0030001(metal ion transport);GO:0046914(transition metal ion binding);GO:0046916(cellular transition metal ion homeostasis)	03013(RNA transport)	K14292	EC:2.1.1.-	heavy metal-associated domain containing protein, expressed
LOC_Os03g60560	0.695668	1.32532	0.675247	3.23586	2.91123	4.06331	0.264068	-1.92102	0.000350402	0.004723	down	LOC_Os03g60560	LOC_Os03g60560.1	GO:0003700(transcription factor activity, sequence-specific DNA binding);GO:0005634(nucleus);GO:0043565(sequence-specific DNA binding);GO:0044212(transcription regulatory region DNA binding)	NA	NA	NA	ZOS3-21 - C2H2 zinc finger protein, expressed
LOC_Os03g60570	0.138888	0.305788	0.675419	1.05801	0.274256	2.97864	0.259829	-1.94437	0.036015	0.173082	down	LOC_Os03g60570	LOC_Os03g60570.1	GO:0003700(transcription factor activity, sequence-specific DNA binding);GO:0005634(nucleus);GO:0043565(sequence-specific DNA binding);GO:0044212(transcription regulatory region DNA binding)	NA	NA	NA	ZOS3-22 - C2H2 zinc finger protein, expressed
LOC_Os03g60580	2.6083	9.79049	4.07284	2.90376	1.37874	3.10604	2.22935	1.15662	0.0126134	0.0804636	up	LOC_Os03g60580	LOC_Os03g60580.1	GO:0003779(actin binding);GO:0005515(protein binding);GO:0005622(intracellular);GO:0005737(cytoplasm);GO:0005739(mitochondrion);GO:0005829(cytosol);GO:0005886(plasma membrane);GO:0006979(response to oxidative stress);GO:0009506(plasmodesma);GO:0009507(chloroplast);GO:0015629(actin cytoskeleton);GO:0030042(actin filament depolymerization);GO:0046686(response to cadmium ion)	NA	NA	NA	actin-depolymerizing factor, putative, expressed
LOC_Os03g60810	3.97973	3.49781	2.95614	2.1827	1.1472	1.17051	2.31838	1.21312	1.13656e-05	0.000248011	up	LOC_Os03g60810	LOC_Os03g60810.1	GO:0004674(protein serine/threonine kinase activity);GO:0005524(ATP binding);GO:0005886(plasma membrane);GO:0006468(protein phosphorylation);GO:0009751(response to salicylic acid);GO:0016021(integral component of membrane);GO:0016301(kinase activity);GO:0030246(carbohydrate binding)	00500(Starch and sucrose metabolism)	K01176	EC:3.2.1.1	lectin-like receptor kinase, putative, expressed
LOC_Os03g60840	40.0708	36.5692	44.551	13.3185	15.7621	12.1174	2.94168	1.55664	1.80361e-11	1.61905e-09	up	LOC_Os03g60840	LOC_Os03g60840.1	NA	NA	NA	NA	BBTI13 - Bowman-Birk type bran trypsin inhibitor precursor, expressed
LOC_Os03g61040	2.08868	2.59757	0.548461	0.829772	0.520274	0.785543	2.45118	1.29348	0.00428651	0.0355499	up	LOC_Os03g61040	LOC_Os03g61040.1	GO:0003674(molecular_function);GO:0009639(response to red or far red light);GO:0009959(negative gravitropism)	NA	NA	NA	GIL1, putative, expressed
LOC_Os03g61080	0.847886	0.971182	0.918954	1.47123	2.21275	2.20152	0.465215	-1.10403	0.0172865	0.102075	down	LOC_Os03g61080	LOC_Os03g61080.2	GO:0005634(nucleus);GO:0005886(plasma membrane)	NA	NA	NA	expressed protein
LOC_Os03g61220	6.60686	6.94963	9.23534	28.4706	18.9871	39.6896	0.261532	-1.93494	1.82801e-10	1.34196e-08	down	LOC_Os03g61220	LOC_Os03g61220.1;LOC_Os03g61220.2	GO:0004004(ATP-dependent RNA helicase activity);GO:0010501(RNA secondary structure unwinding);GO:0010501(RNA secondary structure unwinding)	00270(Cysteine and methionine metabolism);00480(Glutathione metabolism);00480(Glutathione metabolism)	K01919	EC:6.3.2.2	DEAD-box ATP-dependent RNA helicase 3, putative, expressed
LOC_Os03g61280	1.09118	0.950048	0.820889	2.52803	2.06244	2.85345	0.384491	-1.37898	0.000890541	0.0102176	down	LOC_Os03g61280	LOC_Os03g61280.1;LOC_Os03g61280.2	GO:0016985(mannan endo-1,4-beta-mannosidase activity);GO:0046355(mannan catabolic process);GO:0046355(mannan catabolic process)	00051(Fructose and mannose metabolism);00051(Fructose and mannose metabolism)	K19355	EC:3.2.1.78	OsMan05 - Endo-Beta-Mannanase, expressed
LOC_Os03g61360	0.40857	0.854248	0.831132	0.169513	0.476332	0.252045	2.33208	1.22162	0.0306119	0.154351	up	LOC_Os03g61360	LOC_Os03g61360.1	GO:0016787(hydrolase activity)	00590(Arachidonic acid metabolism);04146(Peroxisome)	K08726	EC:3.3.2.10 3.1.3.76	hydrolase, alpha/beta fold family domain containing protein, expressed
LOC_Os03g62090	0.506224	0.580963	0.147905	0.863411	0.62812	3.98197	0.225649	-2.14785	0.00329939	0.0287102	down	LOC_Os03g62090	LOC_Os03g62090.1	GO:0005886(plasma membrane);GO:0008270(zinc ion binding);GO:0009833(plant-type primary cell wall biogenesis);GO:0016021(integral component of membrane);GO:0016757(transferase activity, transferring glycosyl groups);GO:0016759(cellulose synthase activity);GO:0016760(cellulose synthase (UDP-forming) activity);GO:0030244(cellulose biosynthetic process);GO:0071555(cell wall organization)	00500(Starch and sucrose metabolism);00520(Amino sugar and nucleotide sugar metabolism)	K00770	EC:2.4.2.24	CESA5 - cellulose synthase, expressed
LOC_Os03g62460	0.440926	0.219844	0.670304	0.0001	0.0001	0.0001	4436.91	12.1153	1.46367e-16	2.81756e-14	up	LOC_Os03g62460	LOC_Os03g62460.1	GO:0004190(aspartic-type endopeptidase activity);GO:0006508(proteolysis);GO:0030163(protein catabolic process)	00062(Fatty acid elongation)	K15397	EC:2.3.1.199	transposon protein, putative, CACTA, En/Spm sub-class, expressed
LOC_Os03g62490	2.46754	1.70902	1.28957	3.53679	10.0685	4.04327	0.309721	-1.69096	0.00115207	0.0125611	down	LOC_Os03g62490	LOC_Os03g62490.1	GO:0005739(mitochondrion);GO:0005747(mitochondrial respiratory chain complex I);GO:0005774(vacuolar membrane);GO:0016021(integral component of membrane)	NA	NA	NA	prohibitin-2, putative, expressed
LOC_Os03g62950	0.948635	1.26706	1.023	2.62334	10.626	4.02749	0.187459	-2.41535	2.9872e-05	0.000584123	down	LOC_Os03g62950	LOC_Os03g62950.1	NA	NA	NA	NA	expressed protein
LOC_Os03g63150	0.388106	0.336904	0.284057	1.33984	0.206193	1.25475	0.360281	-1.47281	0.0297245	0.15142	down	LOC_Os03g63150	LOC_Os03g63150.1;LOC_Os03g63150.2	GO:0005524(ATP binding);GO:0005634(nucleus);GO:0006952(defense response);GO:0043531(ADP binding);GO:0043531(ADP binding)	04626(Plant-pathogen interaction);04626(Plant-pathogen interaction)	K13457	NA	powdery mildew resistance protein PM3b, putative, expressed
LOC_Os03g63200	0.352694	0.280877	0.984249	4.95443	0.700097	3.75542	0.171927	-2.54014	0.000128127	0.00203838	down	LOC_Os03g63200	LOC_Os03g63200.1	GO:0005515(protein binding);GO:0005524(ATP binding);GO:0005576(extracellular region);GO:0006952(defense response);GO:0043531(ADP binding)	03040(Spliceosome)	K12818	EC:3.6.4.13	powdery mildew resistance protein PM3b, putative, expressed
LOC_Os03g63300	0.598731	0.374295	0.610761	0.05359	0.114029	0.156251	4.89019	2.28989	4.31144e-05	0.00079718	up	LOC_Os03g63300	LOC_Os03g63300.1	GO:0004721(phosphoprotein phosphatase activity)	NA	NA	NA	NLI interacting factor-like phosphatase, putative, expressed
LOC_Os03g63370	12.2751	14.448	6.00491	2.87512	4.81616	3.49403	2.92598	1.54892	1.00659e-05	0.000222458	up	LOC_Os03g63370	LOC_Os03g63370.1	GO:0005215(transporter activity);GO:0005634(nucleus);GO:0006810(transport)	NA	NA	NA	CRAL/TRIO domain containing protein, expressed
LOC_Os03g63510	1.39698	1.63417	0.990941	0.428863	0.694312	0.365487	2.70182	1.43393	0.00102928	0.0114677	up	LOC_Os03g63510	LOC_Os03g63510.1	GO:0005739(mitochondrion);GO:0008150(biological_process)	00500(Starch and sucrose metabolism)	K01176	EC:3.2.1.1	pentatricopeptide, putative, expressed
LOC_Os03g63930	4.6523	2.82833	2.47031	7.18016	8.28304	9.88629	0.39255	-1.34905	0.000961862	0.0108775	down	LOC_Os03g63930	LOC_Os03g63930.1;LOC_Os03g63930.2	GO:0000036(ACP phosphopantetheine attachment site binding involved in fatty acid biosynthetic process);GO:0006633(fatty acid biosynthetic process);GO:0009507(chloroplast);GO:0031177(phosphopantetheine binding);GO:0031177(phosphopantetheine binding)	NA	NA	NA	acyl carrier protein, putative, expressed
LOC_Os03g63950	106.003	72.0682	113.99	416.227	272.783	450.361	0.256336	-1.96389	3.08801e-11	2.60974e-09	down	LOC_Os03g63950	LOC_Os03g63950.1;LOC_Os03g63950.2	GO:0003735(structural constituent of ribosome);GO:0005840(ribosome);GO:0006412(translation);GO:0009507(chloroplast);GO:0009534(chloroplast thylakoid);GO:0009570(chloroplast stroma);GO:0044238(primary metabolic process);GO:0044238(primary metabolic process)	NA	NA	NA	plastid-specific 30S ribosomal protein 1, chloroplast precursor, putative, expressed
LOC_Os03g64030	0.380452	0.621837	0.202033	1.1973	1.46672	1.73065	0.274041	-1.86753	0.00262411	0.0240544	down	LOC_Os03g64030	LOC_Os03g64030.1;LOC_Os03g64030.2	GO:0005634(nucleus);GO:0008150(biological_process);GO:0016787(hydrolase activity);GO:0016787(hydrolase activity)	NA	NA	NA	receptor protein kinase, putative, expressed
LOC_Os03g64280	2.71649	1.51563	2.38213	7.13568	3.2871	5.02921	0.428051	-1.22414	0.0103338	0.06913	down	LOC_Os03g64280	LOC_Os03g64280.1	GO:0051213(dioxygenase activity)	00402(Benzoxazinoid biosynthesis)	K13229	EC:1.14.20.2	1-aminocyclopropane-1-carboxylate oxidase homolog 1, putative, expressed
LOC_Os04g01490	2.49549	3.3929	1.88961	6.74636	3.16639	5.97455	0.489573	-1.0304	0.0194798	0.111391	down	LOC_Os04g01490	LOC_Os04g01490.2;LOC_Os04g01490.1	GO:0005737(cytoplasm);GO:0008150(biological_process);GO:0008270(zinc ion binding);GO:0016021(integral component of membrane);GO:0016021(integral component of membrane)	NA	NA	NA	zinc finger, C3HC4 type, domain containing protein, expressed
LOC_Os04g01530	3.14043	3.00888	3.73792	2.05948	1.03941	1.36393	2.21547	1.14761	0.000242649	0.00347716	up	LOC_Os04g01530	LOC_Os04g01530.2;LOC_Os04g01530.1	GO:0004127(cytidylate kinase activity);GO:0005524(ATP binding);GO:0005634(nucleus);GO:0005737(cytoplasm);GO:0006207('de novo' pyrimidine nucleobase biosynthetic process);GO:0006221(pyrimidine nucleotide biosynthetic process);GO:0009041(uridylate kinase activity);GO:0019201(nucleotide kinase activity);GO:0019201(nucleotide kinase activity)	00240(Pyrimidine metabolism);00240(Pyrimidine metabolism)	K13800	EC:2.7.4.- 2.7.4.14	adenylate kinase, putative, expressed
LOC_Os04g01600	0.901068	1.08799	0.465271	2.72332	1.18795	2.10645	0.40785	-1.29389	0.0321312	0.159506	down	LOC_Os04g01600	LOC_Os04g01600.1;LOC_Os04g01600.2	GO:0005737(cytoplasm);GO:0009853(photorespiration);GO:0009854(oxidative photosynthetic carbon pathway);GO:0016491(oxidoreductase activity);GO:0016618(hydroxypyruvate reductase activity);GO:0030267(glyoxylate reductase (NADP) activity);GO:0051287(NAD binding);GO:0055114(oxidation-reduction process);GO:0055114(oxidation-reduction process)	01200(Carbon metabolism);00630(Glyoxylate and dicarboxylate metabolism);00260(Glycine, serine and threonine metabolism);00260(Glycine, serine and threonine metabolism)	K15919	NA	erythronate-4-phosphate dehydrogenase domain containing protein, expressed
LOC_Os04g01850	34.9376	31.1758	44.4422	1.66922	1.90214	0.819434	25.179	4.65415	5.82052e-30	4.20169e-27	up	LOC_Os04g01850	LOC_Os04g01850.1	GO:0004190(aspartic-type endopeptidase activity);GO:0006508(proteolysis);GO:0030163(protein catabolic process)	NA	NA	NA	hypothetical protein
LOC_Os04g02580	0.0001	9.40323	6.75649	0.175554	0.279947	0.060743	31.3027	4.96821	0.000269616	0.00379331	up	LOC_Os04g02580	LOC_Os04g02580.1	GO:0005829(cytosol);GO:0009903(chloroplast avoidance movement);GO:0009904(chloroplast accumulation movement)	NA	NA	NA	expressed protein
LOC_Os04g02754	11.2828	12.2125	12.2326	39.0577	26.3342	30.0204	0.374458	-1.41713	1.27818e-07	4.8884e-06	down	LOC_Os04g02754	LOC_Os04g02754.1	GO:0004040(amidase activity);GO:0005737(cytoplasm);GO:0005829(cytosol);GO:0009684(indoleacetic acid biosynthetic process);GO:0016810(hydrolase activity, acting on carbon-nitrogen (but not peptide) bonds);GO:0016884(carbon-nitrogen ligase activity, with glutamine as amido-N-donor);GO:0043864(indoleacetamide hydrolase activity)	00970(Aminoacyl-tRNA biosynthesis)	K02433	EC:6.3.5.6 6.3.5.7	amidase family protein, putative, expressed
LOC_Os04g02900	52.0075	42.3822	57.8367	158.927	154.253	193.035	0.300714	-1.73353	2.8133e-10	1.96718e-08	down	LOC_Os04g02900	LOC_Os04g02900.1;LOC_Os04g02900.2	GO:0004739(pyruvate dehydrogenase (acetyl-transferring) activity);GO:0005739(mitochondrion);GO:0005829(cytosol);GO:0006086(acetyl-CoA biosynthetic process from pyruvate);GO:0006096(glycolytic process);GO:0009507(chloroplast);GO:0009536(plastid);GO:0009570(chloroplast stroma);GO:0009941(chloroplast envelope);GO:0055114(oxidation-reduction process);GO:0055114(oxidation-reduction process)	01200(Carbon metabolism);00010(Glycolysis / Gluconeogenesis);00020(Citrate cycle (TCA cycle));00620(Pyruvate metabolism);00620(Pyruvate metabolism)	K00161	EC:1.2.4.1	dehydrogenase E1 component domain containing protein, expressed
LOC_Os04g02920	5.00074	5.73083	3.63766	1.59093	2.18123	1.65041	2.64989	1.40593	2.36416e-06	6.31111e-05	up	LOC_Os04g02920	LOC_Os04g02920.1	GO:0007165(signal transduction);GO:0016021(integral component of membrane)	04626(Plant-pathogen interaction)	K13420	EC:2.7.11.1	leucine-rich repeat family protein, putative, expressed
LOC_Os04g03050	5.77716	9.86	5.66341	2.58218	2.79891	2.82488	2.59574	1.37615	2.92348e-07	1.02322e-05	up	LOC_Os04g03050	LOC_Os04g03050.1	GO:0004252(serine-type endopeptidase activity);GO:0005618(cell wall)	04144(Endocytosis)	K18443	NA	OsSub34 - Putative Subtilisin homologue, expressed
LOC_Os04g03180	1.66577	0.949402	1.13994	0.812198	0.345917	0.719144	2.00032	1.00023	0.00190331	0.0185774	up	LOC_Os04g03180	LOC_Os04g03180.1	GO:0004672(protein kinase activity);GO:0004674(protein serine/threonine kinase activity);GO:0004714(transmembrane receptor protein tyrosine kinase activity);GO:0005496(steroid binding);GO:0005524(ATP binding);GO:0005886(plasma membrane);GO:0016021(integral component of membrane)	04075(Plant hormone signal transduction)	K13415	EC:2.7.10.1 2.7.11.1	disease resistance protein, putative, expressed
LOC_Os04g03980	2.1662	1.88307	0.788918	0.598058	0.339469	0.393327	3.6354	1.86211	3.13169e-05	0.000608939	up	LOC_Os04g03980	LOC_Os04g03980.1	GO:0004497(monooxygenase activity);GO:0055114(oxidation-reduction process)	00380(Tryptophan metabolism)	K11816	EC:1.14.13.168	flavin monooxygenase, putative, expressed
LOC_Os04g04060	0.098136	0.11603	0.039058	0.51355	0.10298	0.385609	0.252684	-1.9846	0.0104244	0.0696235	down	LOC_Os04g04060	LOC_Os04g04060.1	GO:0003924(GTPase activity);GO:0005525(GTP binding);GO:0005737(cytoplasm);GO:0005874(microtubule)	04144(Endocytosis)	K01528	EC:3.6.5.5	dynamin family protein, putative, expressed
LOC_Os04g05010	0.629512	0.721674	0.508236	2.86034	2.07504	2.44362	0.251988	-1.98857	0.000130204	0.00206763	down	LOC_Os04g05010	LOC_Os04g05010.1	GO:0003674(molecular_function);GO:0008150(biological_process)	00230(Purine metabolism)	K00088	EC:1.1.1.205	CBS domain containing membrane protein, putative, expressed
LOC_Os04g06280	0.140903	0.056596	0.112203	0.469546	0.228184	0.658458	0.228362	-2.1306	0.00168446	0.0168495	down	LOC_Os04g06280	LOC_Os04g06280.1	GO:0004190(aspartic-type endopeptidase activity);GO:0006508(proteolysis);GO:0030163(protein catabolic process)	00100(Steroid biosynthesis);00561(Glycerolipid metabolism);00564(Glycerophospholipid metabolism);00565(Ether lipid metabolism);00590(Arachidonic acid metabolism);00591(Linoleic acid metabolism);00592(alpha-Linolenic acid metabolism)	K14674	EC:3.1.1.3 3.1.1.13 3.1.1.4 2.3.1.51	expressed protein
LOC_Os04g08740	4.4394	3.37973	4.10398	8.75546	5.22185	9.99584	0.497352	-1.00766	0.00225179	0.0212139	down	LOC_Os04g08740	LOC_Os04g08740.1;LOC_Os04g08740.2;LOC_Os04g08740.3	GO:0004674(protein serine/threonine kinase activity);GO:0006355(regulation of transcription, DNA-templated);GO:0009723(response to ethylene);GO:2000904(regulation of starch metabolic process);GO:2000904(regulation of starch metabolic process)	04075(Plant hormone signal transduction);04075(Plant hormone signal transduction)	K14509	EC:2.7.13.-	ethylene receptor, putative, expressed
LOC_Os04g08764	2.40352	5.07833	3.66271	1.59738	0.866379	1.39251	2.88999	1.53106	1.59921e-05	0.000335022	up	LOC_Os04g08764	LOC_Os04g08764.1	GO:0003674(molecular_function);GO:0008150(biological_process)	00562(Inositol phosphate metabolism);04070(Phosphatidylinositol signaling system)	K18081	EC:3.1.3.64 3.1.3.95	avr9/Cf-9 rapidly elicited protein 137, putative, expressed
LOC_Os04g08828	32.017	21.0897	16.9827	3.67951	2.03317	3.87362	7.31142	2.87015	6.76286e-26	3.25463e-23	up	LOC_Os04g08828	LOC_Os04g08828.1	GO:0016020(membrane);GO:0016709(oxidoreductase activity, acting on paired donors, with incorporation or reduction of molecular oxygen, NAD(P)H as one donor, and incorporation of one atom of oxygen);GO:0044550(secondary metabolite biosynthetic process)	01210(2-Oxocarboxylic acid metabolism);00460(Cyanoamino acid metabolism);00966(Glucosinolate biosynthesis)	K12153	EC:1.14.13.124	cytochrome P450, putative, expressed
LOC_Os04g09430	9.10774	6.39242	5.19657	0.931672	0.0001	0.923087	11.1581	3.48002	1.89792e-05	0.000388211	up	LOC_Os04g09430	LOC_Os04g09430.1	GO:0016020(membrane);GO:0016709(oxidoreductase activity, acting on paired donors, with incorporation or reduction of molecular oxygen, NAD(P)H as one donor, and incorporation of one atom of oxygen);GO:0044550(secondary metabolite biosynthetic process)	01210(2-Oxocarboxylic acid metabolism);00460(Cyanoamino acid metabolism);00966(Glucosinolate biosynthesis)	K12153	EC:1.14.13.124	cytochrome P450, putative, expressed
LOC_Os04g09530	0.307328	0.473783	0.407126	1.39468	0.477453	1.60661	0.341571	-1.54974	0.0159362	0.0966382	down	LOC_Os04g09530	LOC_Os04g09530.2;LOC_Os04g09530.1	GO:0003674(molecular_function);GO:0005739(mitochondrion);GO:0008150(biological_process);GO:0008270(zinc ion binding);GO:0008270(zinc ion binding)	00240(Pyrimidine metabolism);00240(Pyrimidine metabolism)	K00857	EC:2.7.1.21	pentatricopeptide, putative, expressed
LOC_Os04g09920	1.22304	1.4799	0.536718	0.237047	0.025475	0.395091	4.92639	2.30053	0.000303318	0.0042141	up	LOC_Os04g09920	LOC_Os04g09920.1	GO:0016020(membrane);GO:0016101(diterpenoid metabolic process);GO:0036209(9beta-pimara-7,15-diene oxidase activity);GO:0044550(secondary metabolite biosynthetic process);GO:0055114(oxidation-reduction process);GO:0071395(cellular response to jasmonic acid stimulus)	00904(Diterpenoid biosynthesis)	K16085	EC:1.14.13.144	cytochrome P450, putative, expressed
LOC_Os04g11195	34.1149	39.6862	37.3567	18.6111	17.5671	15.7898	2.13897	1.09691	4.0336e-05	0.000756301	up	LOC_Os04g11195	LOC_Os04g11195.1	NA	NA	NA	NA	gamma-thionin family domain containing protein, expressed
LOC_Os04g11830	0.131638	0.139386	0.172185	0.492561	0.209182	0.420056	0.395088	-1.33976	0.0303799	0.153718	down	LOC_Os04g11830	LOC_Os04g11830.1	GO:0003677(DNA binding);GO:0003700(transcription factor activity, sequence-specific DNA binding);GO:0005515(protein binding);GO:0005634(nucleus);GO:0006351(transcription, DNA-templated);GO:0006355(regulation of transcription, DNA-templated);GO:0007623(circadian rhythm);GO:0008283(cell proliferation);GO:0009735(response to cytokinin);GO:0010229(inflorescence development);GO:0010252(auxin homeostas…	04712(Circadian rhythm - plant)	K16221	NA	TCP family transcription factor, putative, expressed
LOC_Os04g12080	2.17281	3.34819	1.12865	0.086681	0.146726	0.112235	19.2385	4.26593	1.27327e-14	1.9182e-12	up	LOC_Os04g12080	LOC_Os04g12080.1	GO:0004674(protein serine/threonine kinase activity);GO:0005886(plasma membrane);GO:0006468(protein phosphorylation);GO:0006952(defense response);GO:0009506(plasmodesma)	00520(Amino sugar and nucleotide sugar metabolism)	K01183	EC:3.2.1.14	TKL_IRAK_DUF26-lc.7 - DUF26 kinases have homology to DUF26 containing loci, expressed
LOC_Os04g12499	11.2004	9.05344	10.1415	1.15833	1.72772	0.825293	8.18985	3.03384	2.19002e-14	3.13571e-12	up	LOC_Os04g12499	LOC_Os04g12499.1	GO:0003333(amino acid transmembrane transport);GO:0015171(amino acid transmembrane transporter activity)	04075(Plant hormone signal transduction)	K13946	NA	amino acid transporter protein, putative, expressed
LOC_Os04g12530	3.53326	2.72193	3.32636	0.543221	0.850133	0.220368	5.93754	2.56987	1.04428e-05	0.00023018	up	LOC_Os04g12530	LOC_Os04g12530.1	GO:0003333(amino acid transmembrane transport);GO:0015171(amino acid transmembrane transporter activity)	NA	NA	NA	amino acid transporter family protein, putative, expressed
LOC_Os04g12820	2.46915	1.48537	2.12331	6.23387	2.65796	4.58536	0.450971	-1.14889	0.030895	0.155192	down	LOC_Os04g12820	LOC_Os04g12820.1	NA	NA	NA	NA	expressed protein
LOC_Os04g14150	2.31557	4.85006	1.85432	9.60906	4.63236	8.85576	0.390522	-1.35653	0.00584748	0.045267	down	LOC_Os04g14150	LOC_Os04g14150.1	GO:0005768(endosome);GO:0005774(vacuolar membrane);GO:0005802(trans-Golgi network);GO:0008757(S-adenosylmethionine-dependent methyltransferase activity);GO:0032259(methylation)	NA	NA	NA	dehydration response related protein, putative, expressed
LOC_Os04g14220	9.19085	7.45603	5.60007	3.94789	1.50939	3.58116	2.46137	1.29946	4.64997e-07	1.54844e-05	up	LOC_Os04g14220	LOC_Os04g14220.2;LOC_Os04g14220.1	GO:0000166(nucleotide binding);GO:0005515(protein binding);GO:0005524(ATP binding);GO:0005886(plasma membrane);GO:0006952(defense response);GO:0009626(plant-type hypersensitive response);GO:0012505(endomembrane system);GO:0043531(ADP binding);GO:0043531(ADP binding)	04626(Plant-pathogen interaction);04626(Plant-pathogen interaction)	K13457	NA	disease resistance protein RPM1, putative, expressed
LOC_Os04g15650	1.25086	1.20852	1.01481	0.749645	0.164884	0.662415	2.20311	1.13954	0.00352862	0.0303391	up	LOC_Os04g15650	LOC_Os04g15650.1	GO:0004674(protein serine/threonine kinase activity);GO:0005524(ATP binding);GO:0005886(plasma membrane);GO:0006468(protein phosphorylation);GO:0007169(transmembrane receptor protein tyrosine kinase signaling pathway);GO:0016021(integral component of membrane);GO:0016301(kinase activity);GO:0016310(phosphorylation)	04626(Plant-pathogen interaction)	K13428	EC:2.7.11.1	Leucine Rich Repeat family protein, expressed
LOC_Os04g16450	1.59449	2.52166	0.908803	0.373369	0.266962	0.19785	5.99508	2.58378	7.67772e-07	2.37529e-05	up	LOC_Os04g16450	LOC_Os04g16450.1	GO:0005773(vacuole);GO:0005887(integral component of plasma membrane);GO:0009506(plasmodesma);GO:0009992(cellular water homeostasis);GO:0015250(water channel activity);GO:0015254(glycerol channel activity);GO:0034220(ion transmembrane transport)	00531(Glycosaminoglycan degradation)	K10532	EC:2.3.1.78	aquaporin protein, putative, expressed
LOC_Os04g17100	101.232	122.077	137.924	29.4888	29.6748	27.5156	4.16747	2.05917	3.46458e-19	8.76572e-17	up	LOC_Os04g17100	LOC_Os04g17100.1;LOC_Os04g17100.2	GO:0005737(cytoplasm);GO:0030001(metal ion transport);GO:0046914(transition metal ion binding);GO:0046916(cellular transition metal ion homeostasis);GO:0046916(cellular transition metal ion homeostasis)	NA	NA	NA	heavy metal-associated domain containing protein, expressed
LOC_Os04g17650	0.851399	0.923122	0.523893	0.0001	0.0001	0.0001	7661.38	12.9034	4.37636e-23	1.80525e-20	up	LOC_Os04g17650	LOC_Os04g17650.1	GO:0005576(extracellular region);GO:0005618(cell wall);GO:0005985(sucrose metabolic process);GO:0005986(sucrose biosynthetic process);GO:0008194(UDP-glycosyltransferase activity);GO:0009507(chloroplast);GO:0016157(sucrose synthase activity);GO:0080165(callose deposition in phloem sieve plate)	00500(Starch and sucrose metabolism)	K00695	EC:2.4.1.13	sucrose synthase, putative, expressed
LOC_Os04g17660	44.2155	34.1963	31.6579	2.98317	1.86232	1.99838	16.0829	4.00746	2.42648e-52	8.40777e-49	up	LOC_Os04g17660	LOC_Os04g17660.1;LOC_Os04g17660.3;LOC_Os04g17660.2	GO:0005515(protein binding);GO:0004792(thiosulfate sulfurtransferase activity);GO:0005737(cytoplasm);GO:0009507(chloroplast);GO:0016740(transferase activity);GO:0016740(transferase activity)	NA	NA	NA	rhodanese-like domain containing protein, putative, expressed
LOC_Os04g18090	601.823	1136.39	327.516	1760.33	2229.7	2052.56	0.341861	-1.54852	0.000335155	0.0045649	down	LOC_Os04g18090	LOC_Os04g18090.1	GO:0000786(nucleosome);GO:0003677(DNA binding);GO:0005634(nucleus);GO:0006334(nucleosome assembly);GO:0009414(response to water deprivation);GO:0031492(nucleosomal DNA binding)	NA	NA	NA	histone H1, putative, expressed
LOC_Os04g21350	3.52799	6.38617	0.606284	0.393073	0.52646	0.262885	8.8974	3.15338	1.09322e-05	0.000239143	up	LOC_Os04g21350	LOC_Os04g21350.1;LOC_Os04g21350.2	GO:0003674(molecular_function);GO:0005739(mitochondrion);GO:0005739(mitochondrion)	03015(mRNA surveillance pathway);03015(mRNA surveillance pathway)	K14416	NA	flowering promoting factor-like 1, putative, expressed
LOC_Os04g21790	0.657512	0.972418	1.18192	0.426931	0.177418	0.08292	4.09134	2.03257	0.000200735	0.00295223	up	LOC_Os04g21790	LOC_Os04g21790.1	GO:0004674(protein serine/threonine kinase activity);GO:0005886(plasma membrane);GO:0007166(cell surface receptor signaling pathway)	00520(Amino sugar and nucleotide sugar metabolism)	K01183	EC:3.2.1.14	OsWAK34 - OsWAK receptor-like protein kinase, expressed
LOC_Os04g22900	11.1334	9.94337	7.05756	2.11423	2.748	5.23952	2.78509	1.47772	7.40554e-08	2.9907e-06	up	LOC_Os04g22900	LOC_Os04g22900.2	GO:0009699(phenylpropanoid biosynthetic process);GO:0042349(guiding stereospecific synthesis activity)	NA	NA	NA	jasmonate-induced protein, putative, expressed
LOC_Os04g23550	0.0001	0.367318	0.0718395	2.45917	12.2065	14.1224	0.0152583	-6.03426	1.37266e-08	6.56942e-07	down	LOC_Os04g23550	LOC_Os04g23550.2;LOC_Os04g23550.1	GO:0003677(DNA binding);GO:0003700(transcription factor activity, sequence-specific DNA binding);GO:0005634(nucleus);GO:0006351(transcription, DNA-templated);GO:0006355(regulation of transcription, DNA-templated);GO:0046983(protein dimerization activity);GO:0046983(protein dimerization activity)	04075(Plant hormone signal transduction);04075(Plant hormone signal transduction)	K13422	NA	basic helix-loop-helix family protein, putative, expressed
LOC_Os04g24510	3.60375	7.85742	7.57332	1.16331	1.47141	1.40853	4.70773	2.23503	4.22261e-11	3.45079e-09	up	LOC_Os04g24510	LOC_Os04g24510.1	GO:0004674(protein serine/threonine kinase activity);GO:0005886(plasma membrane);GO:0007166(cell surface receptor signaling pathway)	04933(AGE-RAGE signaling pathway in diabetic complications)	K04447	EC:2.7.10.2	OsWAK36 - OsWAK receptor-like protein kinase, expressed
LOC_Os04g24710	0.885104	0.757411	0.554821	1.84301	1.0201	2.22452	0.431898	-1.21124	0.0281808	0.145761	down	LOC_Os04g24710	LOC_Os04g24710.1	GO:0005634(nucleus);GO:0009793(embryo development ending in seed dormancy);GO:0016787(hydrolase activity)	NA	NA	NA	ubiquitin carboxyl-terminal hydrolase, family 1, putative, expressed
LOC_Os04g25060	0.970003	2.51475	1.55808	5.55046	2.98507	5.40588	0.361717	-1.46707	0.00429777	0.0356262	down	LOC_Os04g25060	LOC_Os04g25060.1	GO:0004674(protein serine/threonine kinase activity);GO:0005886(plasma membrane);GO:0006468(protein phosphorylation);GO:0006952(defense response);GO:0009506(plasmodesma)	NA	NA	NA	cysteine-rich receptor-like protein kinase, putative, expressed
LOC_Os04g25490	1.16801	1.1314	5.12278	1.19852	0.119771	0.16026	5.01991	2.32766	0.00105536	0.0116981	up	LOC_Os04g25490	LOC_Os04g25490.1	GO:0009813(flavonoid biosynthetic process);GO:0043231(intracellular membrane-bounded organelle);GO:0052696(flavonoid glucuronidation);GO:0080043(quercetin 3-O-glucosyltransferase activity);GO:0080044(quercetin 7-O-glucosyltransferase activity)	00908(Zeatin biosynthesis)	NA	NA	cytokinin-O-glucosyltransferase 2, putative, expressed
LOC_Os04g26320	16.6908	24.4235	13.9544	9.65752	4.66996	12.199	2.07599	1.0538	4.47869e-05	0.000821092	up	LOC_Os04g26320	LOC_Os04g26320.1	NA	NA	NA	NA	mannose-binding lectin, putative, expressed
LOC_Os04g26920	245.227	175.805	544.909	122.566	65.7986	105.38	3.28837	1.71737	1.0665e-07	4.13358e-06	up	LOC_Os04g26920	LOC_Os04g26920.2;LOC_Os04g26920.3;LOC_Os04g26920.1	GO:0005737(cytoplasm);GO:0005829(cytosol);GO:0016491(oxidoreductase activity);GO:0046686(response to cadmium ion);GO:0055114(oxidation-reduction process);GO:0055114(oxidation-reduction process)	03008(Ribosome biogenesis in eukaryotes);00750(Vitamin B6 metabolism);00750(Vitamin B6 metabolism)	K05275;K14521	EC:1.1.1.65;EC:2.3.1.-	oxidoreductase, aldo/keto reductase family protein, putative, expressed
LOC_Os04g27670	2.124	1.8036	0.898731	0.0001	0.0001	0.093655	51.4234	5.68435	6.64281e-10	4.23113e-08	up	LOC_Os04g27670	LOC_Os04g27670.1	GO:0010334(sesquiterpene synthase activity);GO:0045338(farnesyl diphosphate metabolic process);GO:0051762(sesquiterpene biosynthetic process)	00909(Sesquiterpenoid and triterpenoid biosynthesis)	K15803	EC:4.2.3.22 4.2.3.75	terpene synthase family, metal binding domain containing protein, expressed
[truncated: 1,358 more rows]
